# Supplementary material for: Frequency enrichment of coding variants in a French-Canadian founder population and its implication for inflammatory bowel diseases
Source: medRxiv. 2025 Jul 14:2025.07.11.25331388. Preprint. [Version 1] doi: 10.1101/2025.07.11.25331388 (PMC12338899; doi:10.1101/2025.07.11.25331388)
Supplement: Supplement 2 [file media-2.xlsx]

## Sheet: Table_S11_FC_Founder variants 
Disease name / Abbreviation	OMIM	Transmission	Gene Symbol	RefSeq Accession Number	Protein change	rsID	GRCh38	GRCh37	Consequence	ClinVar	ClinVar Classification	# Stars	Region	UNRFC_AC	UNRFC_AN	UNRFC_AF	gnomad_exomes_AC_nfe	gnomad_exomes_AN_nfe	gnomADe_NFE_AF	AF_gnomADe_NFE_Ratio	gnomADe_bias.corrOR	gnomADe_fisher.p
ACCPN	218000	AR	SLC12A6	NM_001365088.1:c.2436+1del	p.Thr813fs*813	rs515726215	15:34240659:AC:A	15:34532860:AC:A	splice donor	436730	P	2	SLSJ	32	4646	0.0068876501172781	10	113682	8.796e-05	78.3043442164404	76.2473620936076	9.19187891369696e-37
ACCPN	218000	AR	SLC12A6	NM_001365088.1:c.1584_1585delinsG	p.Phe529fs		15:34250637:CT:G	15:34542838:CT:G	frameshift	136175	P	0	SLSJ
ARSACS (Autosomal recessive spastic ataxia of Charlevoix-Saguenay)	270550	AR	SACS	NM_014363.6:c.8844del	p.Ile2949PhefsTer4	rs281865117	13:23335031:TA:T	13:23909170:TA:T	nonsense	5512	P	2	Charlevoix	16	4646	0.00344381993636489	15	113398	0.0001323	26.0303850065373	26.0659895294523	5.53138631179113e-15
ARSACS (Autosomal recessive spastic ataxia of Charlevoix-Saguenay)	270550	AR	SACS	NM_014363.6:c.7504C>T	p.Arg2502Ter	rs281865118	13:23336372:G:A	13:23910511:G:A	nonsense	5513	P	2	Charlevoix	1	4646	0.000215238993405364	4	113640	3.52e-05	6.11474413083422	8.1538765113192	0.181558024063348
Beta-Thalassemia	613985	AR	HBB	NM_000518.5:c.93-21G>A		rs35004220	11:5226820:C:T	11:5248050:C:T	cryptic splice site	15454	P	2	Portneuf	2	4646	0.000430477986810729	34	113394	0.0002998	1.43588387862151	1.76865733351432	0.416888815371736
Beta-Thalassemia	613985	AR	HBB	NM_000518.5:c.118C>T	p.Gln40Ter	rs11549407	11:5226774:G:A	11:5248004:G:A	nonsense	15402	P	2	Portneuf
Charcot-Marie-Tooth Neuropathy	302800	X	GJB1	NM_000166.6:c.77C>G	p.Ser26Trp	rs587777876	X:71223784:C:G	X:70443634:C:G	missense	477604	P	1
Chylomicron retention disease	246700	AR	SAR1B	NM_016103.4:c.409G>A	p.Asp137Asn	rs28942109	5:134608443:C:T	5:133944133:C:T	missense	2923	PLP	2		5	4646	0.00107619003392756	6	112452	5.336e-05	20.1684788966934	20.4992003579745	3.70757566675511e-05
Chylomicron retention disease	246700	AR	SAR1B	NM_016103.4:c.537T>A	p.Ser179Arg	rs28942110	5:134607010:A:T	5:133942700:A:T	missense	2925	P	0		4	4646	0.000860955973621458	5	113700	4.398e-05	19.5760794365952	20.0373916874725	0.000254971075719897
Clouston type ectodermal dysplasia	129500	AD	GJB6	NM_001110219.3:c.31G>A	p.Gly11Arg	rs104894415	13:20223450:C:T	13:20797589:C:T	missense	5544	P	2	SW Qc	1	4646	0.000215238993405364	1	113054	8.845e-06	24.3345385421554	24.3361317403939	0.077388659780114
Congenital disorder of glycosylation type 1B	602579	AR	MPI	NM_002435.3:c.884G>A	p.Arg295His	rs28928906	15:74897050:G:A	15:75189391:G:A	missense	14349	LP	1		9	4646	0.00193715002387762	6	113728	5.276e-05	36.7162627725099	35.8403897988804	8.8537854772257e-10
Cystic fibrosis	219700	AR	CFTR	NM_000492.4:c.1040G>C	p.Arg347Pro		7:117540270:G:C	7:117180324:G:C		7110	P	4	SLSJ
Cystic fibrosis	219700	AR	CFTR	NM_000492.4:c.489+1G>T		rs78756941	7:117531115:G:T	7:117171169:G:T	splice donor	38799	P	4	SLSJ	7	4646	0.00150667002890259	18	110258	0.0001633	9.22639331844819	9.63295497243121	4.44092251789212e-05
Cystic fibrosis	219700	AR	CFTR	NM_000492.4:c.1364C>A	p.Ala455Glu	rs74551128	7:117548795:C:A	7:117188849:C:A	missense	7111	P	4	SLSJ	6	4644	0.00129199004732072	12	109310	0.0001098	11.7667581723199	12.2529309043872	5.54655462410097e-05
Cystic fibrosis	219700	AR	CFTR	NM_000492.4:c.3276C>G	p.Tyr1092Ter		7:117611717:C:A	7:117251771:C:A		7211			SLSJ	1	4644	0.000215331994695589	3	113590	2.641e-05	8.15342653144979	10.4835484317556	0.148097354433827
Cystic fibrosis	219700	AR	CFTR	NM_000492.4:c.3067_3072del	p.Ile1023_Val1024del		7:117610592:CAGTGAT:C	7:117250646:CAGTGAT:C		38480			SLSJ	1	4644	0.000215331994695589	1	113550	8.807e-06	24.4500959118416	24.4534295251427	0.0770391795694357
Cystic fibrosis	219700	AR	CFTR	NM_000492.4:c.617T>G	p.Leu206Trp	rs121908752	7:117535285:T:G	7:117175339:T:G	missense	7190	P	3		6	4646	0.00129142997320741	30	113724	0.0002638	4.89548890525934	5.22141480655879	0.00257585200876182
Cystic fibrosis	219700	AR	CFTR	NM_000492.4:c.579+1G>T		rs77188391	7:117534366:G:T	7:117174420:G:T	splice donor	38494	P	4	SLSJ	4	4646	0.000860955973621458	6	113144	5.303e-05	16.2352625612193	16.8716540325587	0.00041915418106876
Cystinosis	219800	AR	CTNS	NM_004937.3:c.414G>A	p.Trp138Ter	rs113994205	17:3655305:G:A	17:3558599:G:A	nonsense	4443	P	2	SLSJ	13	4646	0.00279811001382768	11	113768	9.669e-05	28.9389803891579	28.820850985967	8.53896994501389e-13
Cystinosis	219800	AR	CTNS	NM_004937.3:c.473T>C	p.Leu158Pro	rs113994206	17:3656498:T:C	17:3559792:T:C	missense	21439	P	2	SLSJ	1	4646	0.000215238993405364	8	111722	7.161e-05	3.00571140071728	4.24374631996809	0.30698825439409
Cystinosis	219800	AR	CTNS	NM_004937.3:c.397A>T	p.Ile133Phe	rs35086888	17:3655288:A:T	17:3558582:A:T	missense	267307	none	0	SLSJ
Epidermolysis bullosa simplex 2F	131960	AD	KRT5	NM_000424.4:c.74C>T	p.Pro25Leu		12:52520223:G:A	12:52914007:G:A		14648			SLSJ
Epidermolysis bullosa simplex 2F	131960	AD	KRT5	NM_000424.4:c.449T>C	p.Leu150Pro		12:52519848:A:G	12:52913632:A:G		66241			SLSJ
Epidermolysis bullosa simplex 1C	131800	AD	KRT14	NM_000526.5:c.1130T>C	p.Ile377Thr		17:41583379:A:G	17:39739631:A:G		66303			SLSJ	1	4646	0.000215238993405364	0	0	NA	NA	0.000322893122376493	1
BRCA1-associated hereditary breast-ovarian cancer	604370	AD	BRCA1	NM_007294.4:c.4327C>T	p.Arg1443Ter	rs41293455	17:43082434:G:A	17:41234451:G:A	nonsense	17675	P	3	BSL
BRCA1-associated hereditary breast-ovarian cancer	604370	AD	BRCA1	NM_007294.4:c.2834_2836delinsC	p.Ser945fs	rs386134270	17:43092695:43092697:TAC:C	17:41244712:41244714:TAC:C		54694	P	3	Mtl
BRCA1-associated hereditary breast-ovarian cancer	604370	AD	BRCA1	NM_007294.4:c.3648dup	p.Ser1217fs	rs80357902	17:43091882:A:AT	17:41243899:A:AT		37535	P	3
BRCA2-associated hereditary breast-ovarian cancer	612555	AD	BRCA2	NM_000059.4:c.6275_6276del	p.Leu2092fs	rs11571658	13:32340629:CTT:C	13:32914766:CTT:C	nonsense	9318	P	3		2	4582	0.000436491012806073	5	111252	4.494e-05	9.71275061873771	11.0396344186323	0.0287711688854733
BRCA2-associated hereditary breast-ovarian cancer	612555	AD	BRCA2	NM_000059.4:c.8537_8538del	p.Glu2846fs	rs80359714	13:32371000:AAG:A	13:32945137:AAG:A	frameshift	9328	P	3	BSL
BRCA2-associated hereditary breast-ovarian cancer	612555	AD	BRCA2	NM_000059.4:c.5857G>T	p.Glu1953Ter	rs80358814	13:32340212:G:T	13:32914349:G:T	nonsense	51952	P	3		1	4646	0.000215238993405364	2	113514	1.762e-05	12.2156068902023	14.6609622215047	0.113382325605025
BRCA2-associated hereditary breast-ovarian cancer	612555	AD	BRCA2	NM_000059.4:c.2588dup	p.Asn863fs	rs80359335	13:32336936:C:CA	13:32911073:C:CA	frameshift	37793	P	3
Familial hypercholesterolaemia	143890	AD	LDLR	NC_000019.10:g.(11077742_11077775)_(11093595_11093630)del		nsv3886517	DEL 19:11077742:11093630		deletion	3709	P	0	BSL
Familial hypercholesterolaemia	143890	AD	LDLR	NM_000527.5:c.(67+1_68-1)_(313+1_314-1)del		nsv3882298	DEL 19:11089616:11105219	DEL 19:11200292:11215895	deletion	3710	P	2	Montreal
Familial hypercholesterolaemia	143890	AD	LDLR	NM_000527.5:c.259T>G	p.Trp87Gly	rs121908025	19:11102732:T:G	19:11213408:T:G	missense	3685	P	3	SLSJ
Familial hypercholesterolaemia	143890	AD	LDLR	NM_000527.5:c.2000G>A	p.Cys667Tyr	rs28942083	19:11120382:G:A	19:11231058:G:A	missense	3689	LP	3	Québec	1	4646	0.000215238993405364	1	113720	8.794e-06	24.4756644763889	24.4794962867291	0.0769619395056468
Familial hypercholesterolaemia	143890	AD	LDLR	NM_000527.5:c.1467C>G	p.Tyr489Ter	rs370777955	19:11113643:C:G	19:11224319:C:G	nonsense	161270	P	2	Chaudière
Familial hypercholesterolaemia	143890	AD	LDLR	NM_000527.5:c.682G>A	p.Glu228Lys	rs121908029	19:11105588:G:A	19:11216264:G:A	missense	3691	P	3	SLSJ
Familial Lipoprotein Lipase Deficiency	238600	AR	LPL	NM_000237.3:c.829G>A	p.Asp277Asn	rs118204068	8:19955894:G:A	8:19813405:G:A	missense	1539	P	2	SLSJ
Familial Lipoprotein Lipase Deficiency	238600	AR	LPL	NM_000237.3:c.644G>A	p.Gly215Glu	rs118204057	8:19954222:G:A	8:19811733:G:A	missense	1522	Conf PLP/VUS	1	Mauricie
Familial Lipoprotein Lipase Deficiency	238600	AR	LPL	NM_000237.3:c.701C>T	p.Pro234Leu	rs118204060	8:19954279:C:T	8:19811790:C:T	missense	1527	P	2	SLSJ	6	4646	0.00129142997320741	8	113736	7.034e-05	18.359823332491	18.7412677386438	8.32798788716834e-06
Fragile X syndrome	300624	X	FMR1	NM_002024.6:c.-128GGM[55_?]			FMR1 (CGG)n REPEAT EXPANSION	repeat expansion	repeat expansion	9972	P	0
Friedreich’s ataxia	229300	AR	FXN	NG_008845.2:g.6725GAA[(200_900)]			IVS1 (GAA)n REPEAT EXPANSION	repeat expansion	repeat expansion	561195	P	0	Rimouski
Hemochromatosis	235200	AR	HFE	NM_000410.4:c.187C>G	p.His63Asp	rs1799945	6:26090951:C:G	6:26091179:C:G	missense	10	Conf PLP/VUS/BLB	1	Québec
Hemochromatosis	235200	AR	HFE	NM_000410.4:c.845G>A	p.Cys282Tyr	rs1800562	6:26092913:G:A	6:26093141:G:A	missense	9	Conf PLP/VUS	1	Québec	235	4646	0.0505811013281345	6518	113534	0.05741	0.881050362796282	0.876410760606364	0.978601472172379
HHH	238970	AR	SLC25A15	NM_014252.4:c.553TTC[3]	p.Phe188del	rs202247803	13:40807393:TTTC:T	13:41381529:TTTC:T	deletion	5992	P	2	S Qc
HSAN type II	201300	AR	WNK1	NM_018979.4:c.2140-2493C>T	p.Gln1101Ter	rs111033590	12:868772:C:T	12:977938:C:T	nonsense	5166	P	1	Lanaudière	3	4646	0.000645717023871839	5	112998	4.425e-05	14.5924751157478	15.4850768914514	0.00296803937824416
HSAN type II	201300	AR	WNK1	NM_018979.4:c.2140-2518dup	p.Ser1093fs	rs137852735	12:868745:C:CA	12:977911:C:CA	frameshift	21270	P	1	Lanaudière
Leber hereditary optic neuropathy	535000	mtDNA	MT-ND6	NC_012920.1:m.14484T>C	p.Met64Val	rs199476104	M:14484:T:C		missense	9688	P	3	SW Qc
LSFC (Leigh syndrome, French Canadian type)	220111	AR	LRPPRC	NM_133259.4:c.1061C>T	p.Ala354Val	rs119466000	2:43974244:G:A	2:44201383:G:A	missense	3110	P	2	SLSJ	13	4646	0.00279811001382768	12	113672	0.0001056	26.4972539188227	26.4925736484299	1.73198755801821E-12
Mucolipidosis (I-cell disease)	252500	AR	GNPTAB	NM_024312.5:c.3503_3504del	p.Leu1168Glnfs	rs34002892	12:101753469:TGA:T	12:102147247:TGA:T	frameshift	2771	P	2	SLSJ
Myotonic dystrophy type 1	160900	AD	DMPK	NC_000019.9:g.46273465GCA[(49_?)]			DMPK CTG repeat expansion	repeat expansion	repeat expansion	973609	P	4	SLSJ
Naxos disease	601214	AR	JUP	c.902A>G	p.Glu301Gly	rs782058451	17:41767386:T:C	17:39923638:T:C	missense	222662	Conf PLP/VUS	1	SLSJ	8	4646	0.00172190996818244	5	113662	4.399e-05	39.1432136436109	37.8683841759189	6.06218324116576e-09
Oculophaygeal muscular dystrophy	164300	AD	PABPN1	NM_004643.3:c.3GGC[(8_13)]]	p.Ala9_Ala11dup	rs193922941	14:23321471:T:TGGCGGCGGC	14:23790680:T:TGGCGGCGGC	duplication	978416	P	0	S Qc
Phenylalanine Hydroxylase Deficiency	261600	AR	PAH				12:102844356:A:G	12:103238134:A:G						1	4646	0.000215238993405364	10	113618	8.801e-05	2.44561974099948	3.49365745652475	0.356524405539362
Phenylalanine Hydroxylase Deficiency	261600	AR	PAH	NM_000277.3:c.1A>G	p.Met1Val	rs62514891	12:102917130:T:C	12:103310908:T:C	missense	586	P	3	E Qc	1	4646	0.000215238993405364	2	113734	1.758e-05	12.2434012175975	14.6893768162738	0.113179990009982
Phenylalanine Hydroxylase Deficiency	261600	AR	PAH				12:102852875:C:T	12:103246653:C:T
Phenylalanine Hydroxylase Deficiency	261600	AR	PAH		p.Phe299Cys		12:102851703:A:C	12:103245481:A:C						2	4646	0.000430477986810729	24	113436	0.0002116	2.03439502273501	2.49170073885944	0.272818166624545
Phenylalanine Hydroxylase Deficiency	261600	AR	PAH	NM_000277.3:c.125A>T			12:102912834:T:C	12:103306612:T:C
Phenylalanine Hydroxylase Deficiency	261600	AR	PAH				12:102866634:TC:GT	12:103260412:TC:GT
Phenylalanine Hydroxylase Deficiency	261600	AR	PAH				12:102852819:C:T	12:103246597:C:T
Phenylalanine Hydroxylase Deficiency	261600	AR	PAH				12:102844389:C:A	12:103238167:C:A						1	4646	0.000215238993405364	2	113614	1.76e-05	12.2294882616684	14.6738779463997	0.113290265371624
Phenylalanine Hydroxylase Deficiency	261600	AR	PAH				12:102894893:A:G	12:103288671:A:G						2	4646	0.000430477986810729	61	113574	0.0005371	0.801485732285848	0.993512739519687	0.713940000608625
Phenylalanine Hydroxylase Deficiency	261600	AR	PAH	NM_000277.3:c.117C>G	p.Phe39Leu		12:102912842:G:C	12:103306620:G:C						1	4646	0.000215238993405364	20	113710	0.0001759	1.22364407848416	1.79072587948999	0.568734716119635
Tay-Sachs disease	272800	AR	HEXA	NC_000015.10:g.72370592_72378536delinsC		nsv3924558	DEL 15:72370592:72378536::C	0	deletion	3891	P	2	BSLG
Tay-Sachs disease	272800	AR	HEXA	NM_000520.6:c.805+1G>A		rs121907980	15:72350517:C:T	15:72642858:C:T	splice donor	3938	P	2	SLSJ	4	4646	0.000860955973621458	1	113722	8.793e-06	97.9137920643077	73.4872374798061	1.14806516495185e-05
Tyrosinaemia type I	276700	AR	FAH	NM_000137.4:c.47A>T	p.Asn16Ile	rs121965073	15:80153101:A:T	15:80445443:A:T	missense	11865	P	0
Tyrosinaemia type I	276700	AR	FAH	NM_000137.4:c.1141A>G	p.Arg381Gly	rs121965077	15:80181120:A:G	15:80473462:A:G	missense	11872	P	1
Tyrosinaemia type I	276700	AR	FAH	NM_000137.4:c.1069G>T	p.Glu357Ter		15:80181048:G:T	15:80473390:G:T	nonsense	11871	P	2		1	4646	0.000215238993405364	7	113754	6.154e-05	3.49754620418207	4.89710472500269	0.274035136227317
Tyrosinaemia type I	276700	AR	FAH	NM_000137.4:c.1090G>T	p.Glu364Ter		15:80181069:G:T	15:80473411:G:T	nonsense	11867	P	2
Tyrosinaemia type I	276700	AR	FAH	NM_000137.4:c.1062+5G>A		rs80338901	15:80180230:G:A	15:80472572:G:A	splice donor	11870	P	2	SLSJ	12	4646	0.00258286995813251	74	112492	0.0006578	3.92652775635832	4.06994593365632	0.000149389238019704
Vitamin D–dependent rickets	264700	AR	CYP27B1	c.262delG	p.Val88Trpfs	rs387906260	12:57766130:AC:A	12:58159913:AC:A	frameshift	1664	P	1	SLSJ	11	4638	0.00237171002663672	5	54672	9.145e-05	25.9345000178974	24.7011934580816	1.99428928421879e-09
Zellweger syndrome (ZS)	614862	AR	PEX6	NM_000287.4:c.802_815del	p.Asp268fs	rs63749004	6:42978335:AAGCGCCAGTCCGTC:A	6:42946073:AAGCGCCAGTCCGTC:A	frameshift	555443	P	2	SLSJ	4	4646	0.000860955973621458	3	113748	2.637e-05	32.6490699135934	31.5011770136164	7.5346130239178e-05

## Sheet: Table_S12_ClinVar_PLP_variants
CHROM	POS	ID	REF	ALT	AF	AC	AN	NS	AC_Hom	AC_Het	HWE	BIOTYPE	Feature_type	SYMBOL	Gene	Feature	Consequence	HGVSp	HGVSc	CLIN_SIG	SIFT	PolyPhen	EUR_AF	gnomADg_AF	gnomADg_NFE_AF	gnomADe_AF	gnomADe_NFE_AF	gnomad_exomes_AN_nfe	gnomad_exomes_AC_nfe	gnomad_exomes_non_cancer_AN_nfe	gnomad_exomes_non_cancer_AC_nfe	PHENO	LoF	LoF_filter	LoF_flags	LoF_info	CANONICAL	CADD_PHRED	CADD_RAW	Existing_variation	PUBMED	VAR	AF_gnomADg_NFE_Ratio	AF_gnomADe_NFE_Ratio	AC_ALT	AC_REF	gnomad_exomes_AC_nfe_ALT	gnomad_exomes_AC_nfe_REF	gnomad_exomes_non_cancer_AC_nfe_ALT
9	137236239	9:137236239:G:A	G	A	0.000430849002441391	2	4642	2321	0	2	1	protein_coding	Transcript	SLC34A3	ENSG00000198569	ENST00000673835	stop_gained	ENSP00000501114.1:p.Trp541Ter	ENST00000673835.1:c.1623G>A	pathogenic/likely_pathogenic	NA	NA	NA	1.314e-05	0	1.901e-05	4.693e-05	63926	3	61046	2	1	LC	END_TRUNC	NA	PERCENTILE:0.901666666666667&GERP_DIST:-189.637285232544&BP_DIST:177&DIST_FROM_LAST_EXON:-287&50_BP_RULE:FAIL&PHYLOCSF_TOO_SHORT	YES	43	8.489289	rs762610288	22387237&31440709&29505567	9-137236239-G-A	Inf	9.1806733952992	2	4640	3	63923	2
21	45505379	21:45505379:CGGGCCCCCCTGGGCCCCCT:C	CGGGCCCCCCTGGGCCCCCT	C	0.000215238993405364	1	4646	2323	0	1	1	protein_coding	Transcript	COL18A1	ENSG00000182871	ENST00000651438	frameshift_variant	ENSP00000498485.1:p.Pro1015LeufsTer10	ENST00000651438.1:c.3036_3054del	pathogenic	NA	NA	NA	6.572e-06	1.471e-05	1.677e-05	2.819e-05	106406	3	98672	3	1	HC	NA	NA	PERCENTILE:0.759701492537313&GERP_DIST:-410.338395033777&BP_DIST:978&DIST_FROM_LAST_EXON:768&50_BP_RULE:PASS&PHYLOCSF_TOO_SHORT	YES	34	5.085524	rs1365450066	12415512&25456301	21-45505379-CGGGCCCCCCTGGGCCCCCT-C	14.6321545482913	7.6352959703925	1	4645	3	106403	3
17	8173565	17:8173565:G:A	G	A	0.00344381993636489	16	4646	2323	0	16	1	protein_coding	Transcript	TMEM107	ENSG00000179029	ENST00000437139	3_prime_UTR_variant	NA	ENST00000437139.7:c.*638C>T	uncertain_significance&pathogenic&conflicting_interpretations_of_pathogenicity	NA	NA	0	0.0003812	0.0003234	0.000319	0.0003595	108474	39	99954	35	1	NA	NA	NA	NA	YES	15.79	1.50855	rs368022715	28177126&32342562&33029936	17-8173565-G-A	10.6487938663107	9.57947131116798	16	4630	39	108435	35
17	63496977	17:63496977:C:T	C	T	0.000645717023871839	3	4646	2323	0	3	1	protein_coding	Transcript	ACE	ENSG00000159640	ENST00000290866	missense_variant	ENSP00000290866.4:p.Pro1228Leu	ENST00000290866.10:c.3683C>T	pathogenic	deleterious_low_confidence(0)	benign(0.01)	NA	5.259e-05	0.0001029	3.7e-05	7.333e-05	109100	8	98930	8	1&1	NA	NA	NA	NA	YES	23.8	3.170906	rs121912703&CM015281	11076943&11551873&14694062&30942616	17-63496977-C-T	6.27518973636384	8.80563239972506	3	4643	8	109092	8
5	38493734	5:38493734:G:T	G	T	0.00322858011350036	15	4646	2323	0	15	1	protein_coding	Transcript	LIFR	ENSG00000113594	ENST00000453190	missense_variant	ENSP00000398368.2:p.Thr646Asn	ENST00000453190.7:c.1937C>A	benign&likely_pathogenic&benign/likely_benign	deleterious(0.01)	benign(0.09)	0	0.008019	0.0002205	0.00206	0.0003428	113756	39	102740	36	1&1&1	NA	NA	NA	NA	YES	20.4	2.13884	rs79040751&CM175331&COSV99665894	25741868&28334964	5-38493734-G-T	14.6420866825413	9.41826170799404	15	4631	39	113717	36
7	117531115	7:117531115:G:T	G	T	0.00150667002890259	7	4646	2323	0	7	1	protein_coding	Transcript	CFTR	ENSG00000001626	ENST00000003084	splice_donor_variant	NA	ENST00000003084.11:c.489+1G>T	pathogenic	NA	NA	NA	9.861e-05	0.0001764	7.733e-05	0.0001633	110258	18	99612	15	1&1&1	HC	NA	NA	INTRON_SIZE:3161	YES	34	5.755804	rs78756941&CS910419&COSV50053889	23974870&30996306&12007216&11280952&32143663&15371902&15371903&20923678&1536179&1695717&16840743&1710599&7686820&9725922&16199547&7691345&31019283&33623413	7-117531115-G-T	8.54121331577432	9.22639331844819	7	4639	18	110240	15
1	95072762	1:95072762:C:G	C	G	0.00129142997320741	6	4646	2323	0	6	1	protein_coding	Transcript	ALG14	ENSG00000172339	ENST00000370205	splice_donor_variant	NA	ENST00000370205.6:c.136+1G>C	uncertain_significance&likely_pathogenic	NA	NA	NA	5.918e-05	8.824e-05	7.568e-05	0.0001411	113362	16	102356	14	1	HC	NA	NA	INTRON_SIZE:7745	YES	35	5.880191	rs150550220	16199547	1-95072762-C-G	14.6354258069743	9.152586627976	6	4640	16	113346	14
17	75834365	17:75834365:C:A	C	A	0.000215238993405364	1	4646	2323	0	1	1	protein_coding	Transcript	UNC13D	ENSG00000092929	ENST00000207549	missense_variant	ENSP00000207549.3:p.Gly753Val	ENST00000207549.9:c.2258G>T	likely_pathogenic	deleterious(0.03)	benign(0.208)	NA	2.628e-05	4.41e-05	1.329e-05	2.877e-05	104268	3	96132	3	1	NA	NA	NA	NA	YES	21.4	2.274367	rs1418183549	NA	17-75834365-C-A	4.88070279830758	7.48136925288024	1	4645	3	104265	3
11	103191520	11:103191520:C:T	C	T	0.000218150002183393	1	4584	2292	0	1	1	protein_coding	Transcript	DYNC2H1	ENSG00000187240	ENST00000375735	stop_gained	ENSP00000364887.2:p.Arg2481Ter	ENST00000375735.7:c.7441C>T	pathogenic&pathogenic/likely_pathogenic	NA	NA	0	1.976e-05	1.472e-05	2.17e-05	2.919e-05	102768	3	93272	3	1	HC	NA	NA	PERCENTILE:0.575750541627979&GERP_DIST:5273.64548180252&BP_DIST:5440&DIST_FROM_LAST_EXON:5282&50_BP_RULE:PASS&ANN_ORF:581.837&MAX_ORF:581.837	YES	42	8.246657	rs537704873	NA	11-103191520-C-T	14.8199729744153	7.47344988637864	1	4583	3	102765	x
3	20183961	3:20183961:T:C	T	C	0.00237992010079324	11	4622	2311	0	11	1	protein_coding	Transcript	SGO1	ENSG00000129810	ENST00000412997	missense_variant	ENSP00000410458.1:p.Lys23Glu	ENST00000412997.6:c.67A>G	pathogenic	deleterious(0)	probably_damaging(0.998)	NA	0.0001379	0.0002499	0.0001879	0.0002558	113380	29	102370	27	1&1	NA	NA	NA	NA	YES	27.2	4.032925	rs199815268&CM1410497	25282101&30526866&35799243	3-20183961-T-C	9.52348979909261	9.30383151209243	11	4611	29	113351	27
17	50626566	17:50626566:G:A	G	A	0.000220556001295336	1	4534	2267	0	1	1	protein_coding	Transcript	CACNA1G	ENSG00000006283	ENST00000359106	missense_variant	ENSP00000352011.5:p.Glu2317Lys	ENST00000359106.10:c.6949G>A	uncertain_significance&likely_pathogenic	deleterious_low_confidence(0)	benign(0.035)	NA	1.325e-05	1.475e-05	1.806e-05	3.008e-05	99738	3	90648	3	1	NA	NA	NA	NA	YES	23.4	2.994344	rs767121010	NA	17-50626566-G-A	14.9529492403617	7.33231387285025	1	4533	3	99735	3
17	28741149	17:28741149:C:T	C	T	0.000430477986810729	2	4646	2323	0	2	1	protein_coding	Transcript	NEK8	ENSG00000160602	ENST00000268766	missense_variant	ENSP00000268766.6:p.Arg602Trp	ENST00000268766.11:c.1804C>T	pathogenic&uncertain_significance	deleterious(0)	probably_damaging(0.991)	NA	5.256e-05	7.35e-05	3.978e-05	5.277e-05	113710	6	102732	4	1&1	NA	NA	NA	NA	YES	24.7	3.503978	rs773883764&CM163437	26967905	17-28741149-C-T	5.8568433579691	8.15762718989443	2	4644	6	113704	4
11	67611982	11:67611982:A:C	A	C	0.000430477986810729	2	4646	2323	0	2	1	retained_intron	Transcript	NDUFV1	ENSG00000167792	ENST00000534352	non_coding_transcript_exon_variant	NA	ENST00000534352.1:n.264A>C	likely_pathogenic&pathogenic	NA	NA	0	5.922e-05	1.471e-05	5.969e-05	5.277e-05	113704	6	102716	6	1&1	NA	NA	NA	NA	NA	22	2.383109	rs199683937&CS012499	9536098&11349233&17576681&25615419&31589614&26024641&11494300&34134969&27344648	11-67611982-A-C	29.2643090965825	8.15762718989443	2	4644	6	113698	6
4	99589664	4:99589664:C:CA	C	CA	0.000430662999860942	2	4644	2322	0	2	1	protein_coding	Transcript	MTTP	ENSG00000138823	ENST00000265517	frameshift_variant	ENSP00000265517.5:p.Asn140LysfsTer2	ENST00000265517.10:c.415_416insA	pathogenic	NA	NA	NA	3.287e-05	5.882e-05	2.389e-05	5.281e-05	113612	6	102600	4	1	HC	NA	NA	PERCENTILE:0.154562383612663&GERP_DIST:1248.72908114791&BP_DIST:2255&DIST_FROM_LAST_EXON:2084&50_BP_RULE:PASS&ANN_ORF:595.599&MAX_ORF:595.599	YES	23.4	3.076701	rs762901763	8533758&9671739	4-99589664-C-CA	7.32171030025404	8.15495171105742	2	4642	6	113606	4
2	110168520	2:110168520:GT:G	GT	G	0.000431033986387774	2	4640	2320	0	2	1	protein_coding	Transcript	NPHP1	ENSG00000144061	ENST00000445609	frameshift_variant	ENSP00000389879.3:p.Lys185AsnfsTer7	ENST00000445609.7:c.555del	pathogenic	NA	NA	NA	1.982e-05	4.42e-05	3.19e-05	5.288e-05	113466	6	102456	6	1&1	HC	NA	NA	PERCENTILE:0.272861356932153&GERP_DIST:420.868692831788&BP_DIST:1465&DIST_FROM_LAST_EXON:1193&50_BP_RULE:PASS&ANN_ORF:348.099&MAX_ORF:348.099	YES	23	2.881496	rs766524637&CD1511891	26477546&23559409&18076122&30773290&16762963	2-110168520-GT-G	9.75190014451978	8.15117220854339	2	4638	6	113460	6
5	33947363	5:33947363:CTT:C	CTT	C	0.000430477986810729	2	4646	2323	0	2	1	protein_coding	Transcript	SLC45A2	ENSG00000164175	ENST00000296589	frameshift_variant	ENSP00000296589.4:p.Lys389SerfsTer55	ENST00000296589.9:c.1166_1167del	pathogenic	NA	NA	NA	3.942e-05	7.349e-05	2.387e-05	5.281e-05	113612	6	102600	6	1	HC	NA	NA	PERCENTILE:0.732580037664783&GERP_DIST:137.95753993988&BP_DIST:425&DIST_FROM_LAST_EXON:201&50_BP_RULE:PASS&ANN_ORF:1134.96&MAX_ORF:1134.96	YES	34	5.220878	rs896495198	14961451&29345414&28976636	5-33947363-CTT-C	5.8576403158352	8.15144833953283	2	4644	6	113606	6
9	35090061	9:35090061:C:T	C	T	0.000430477986810729	2	4646	2323	0	2	1	retained_intron	Transcript	PIGO	ENSG00000165282	ENST00000465745	non_coding_transcript_exon_variant	NA	ENST00000465745.6:n.4079G>A	pathogenic&uncertain_significance	NA	NA	NA	3.941e-05	2.939e-05	2.79e-05	5.289e-05	113442	6	102438	5	1&1	NA	NA	NA	NA	NA	23.5	3.046605	rs368953604&CS126199	9536098&22683086&17576681	9-35090061-C-T	14.6470903984596	8.13911867670125	2	4644	6	113436	5
11	89227849	11:89227849:G:C	G	C	0.000430662999860942	2	4644	2322	0	2	1	protein_coding	Transcript	TYR	ENSG00000077498	ENST00000263321	missense_variant	ENSP00000263321.4:p.Ala355Pro	ENST00000263321.6:c.1063G>C	conflicting_interpretations_of_pathogenicity&likely_pathogenic	deleterious(0.03)	possibly_damaging(0.902)	NA	4.608e-05	8.824e-05	2.793e-05	5.294e-05	113346	6	102342	6	1&1	NA	NA	NA	NA	YES	23.6	3.103817	rs62645908&CM971550	NA	11-89227849-G-C	4.88058703378221	8.13492632906956	2	4642	6	113340	6
3	165786202	3:165786202:G:A	G	A	0.000430477986810729	2	4646	2323	0	2	1	protein_coding	Transcript	BCHE	ENSG00000114200	ENST00000264381	missense_variant	ENSP00000264381.3:p.Arg543Cys	ENST00000264381.8:c.1627C>T	likely_pathogenic	deleterious(0.01)	probably_damaging(0.999)	NA	5.273e-05	0.0001033	3.588e-05	5.294e-05	113326	6	102336	5	1&1	NA	NA	NA	NA	YES	27.4	4.05247	rs199660374&CM990287	9191541&10404729&7634491	3-165786202-G-A	4.16726027890347	8.13143156045956	2	4644	6	113320	5
11	128839972	11:128839972:G:A	G	A	0.000430477986810729	2	4646	2323	0	2	1	protein_coding	Transcript	KCNJ1	ENSG00000151704	ENST00000392666	missense_variant	ENSP00000376434.1:p.Pro91Leu	ENST00000392666.6:c.272C>T	likely_pathogenic	tolerated(0.8)	benign(0.083)	NA	2.629e-05	5.88e-05	2.391e-05	5.297e-05	113278	6	102286	3	1&1	NA	NA	NA	NA	YES	21.5	2.28309	rs373745258&CM970809	11318951&32590952&10049979	11-128839972-G-A	7.32105419746138	8.12682625657408	2	4644	6	113272	3
11	124897049	11:124897049:C:T	C	T	0.000430477986810729	2	4646	2323	0	2	1	protein_coding	Transcript	ROBO4	ENSG00000154133	ENST00000306534	missense_variant	ENSP00000304945.3:p.Ala95Thr	ENST00000306534.8:c.283G>A	likely_pathogenic	tolerated_low_confidence(0.28)	benign(0.018)	0	6.57e-05	4.41e-05	6.806e-05	5.32e-05	112774	6	101856	6	1	NA	NA	NA	NA	YES	0.687	-0.139245	rs138370967	NA	11-124897049-C-T	9.76140559661517	8.09169148140468	2	4644	6	112768	6
6	63721425	6:63721425:G:C	G	C	0.000430477986810729	2	4646	2323	0	2	1	protein_coding	Transcript	EYS	ENSG00000188107	ENST00000503581	stop_gained	ENSP00000424243.1:p.Ser2869Ter	ENST00000503581.6:c.8606C>G	likely_pathogenic&pathogenic/likely_pathogenic&pathogenic	NA	NA	NA	1.972e-05	4.411e-05	1.914e-05	4.955e-05	60550	3	57188	3	1	LC	END_TRUNC	PHYLOCSF_WEAK	PERCENTILE:0.912135665076842&GERP_DIST:-113.331881570816&BP_DIST:829&DIST_FROM_LAST_EXON:-372&50_BP_RULE:FAIL&ANN_ORF:-2640.97&MAX_ORF:-2640.97	YES	40	7.90943	rs933169926	18976725&29159838&31074760&30337596	6-63721425-G-C	9.75919262776533	8.68774948154852	2	4644	3	60547	3
16	47596425	16:47596425:T:A	T	A	0.00107619003392756	5	4646	2323	0	5	1	protein_coding	Transcript	PHKB	ENSG00000102893	ENST00000323584	stop_gained	ENSP00000313504.5:p.Tyr419Ter	ENST00000323584.10:c.1257T>A	pathogenic	NA	NA	NA	7.229e-05	0.000147	5.968e-05	0.0001231	113714	14	102698	14	1&1	HC	NA	NA	PERCENTILE:0.382998171846435&GERP_DIST:2658.01007394157&BP_DIST:2007&DIST_FROM_LAST_EXON:1870&50_BP_RULE:PASS&ANN_ORF:927.562&MAX_ORF:927.562	YES	34	5.438391	rs121918021&CM971171	9215682&9326319	16-47596425-T-A	7.32102063896299	8.74240482475678	5	4641	14	113700	14
11	108138934	11:108138934:A:G	A	G	0.00107619003392756	5	4646	2323	0	5	1	protein_coding	Transcript	ACAT1	ENSG00000075239	ENST00000265838	missense_variant	ENSP00000265838.4:p.Asn158Asp	ENST00000265838.9:c.472A>G	pathogenic/likely_pathogenic&pathogenic	deleterious_low_confidence(0)	probably_damaging(0.911)	NA	6.573e-06	1.47e-05	5.966e-05	0.0001231	113696	14	102680	14	1&1	NA	NA	NA	NA	YES	25.4	3.703301	rs148639841&CM950006	23757202&17236799&28726122&31268215&21669895&27748876&7749408&7728148	11-108138934-A-G	73.2102063896299	8.74240482475678	5	4641	14	113682	14
1	154936607	1:154936607:C:A	C	A	0.000645717023871839	3	4646	2323	0	3	1	protein_coding	Transcript	PMVK	ENSG00000163344	ENST00000368467	stop_gained	ENSP00000357452.3:p.Glu27Ter	ENST00000368467.4:c.79G>T	pathogenic&likely_pathogenic	NA	NA	0.001	0.0001445	7.349e-05	0.0001114	7.65e-05	104580	8	95522	6	1&1	HC	NA	NA	PERCENTILE:0.136442141623489&GERP_DIST:144.29147797972&BP_DIST:496&DIST_FROM_LAST_EXON:360&50_BP_RULE:PASS&ANN_ORF:267.751&MAX_ORF:267.751	YES	37	7.019509	rs373000976&COSV63785847	30942823	1-154936607-C-A	8.78646106778935	8.4407454100894	3	4643	8	104572	6
12	47974258	12:47974258:G:A	G	A	0.00236762990243733	11	4646	2323	0	11	1	protein_coding	Transcript	COL2A1	ENSG00000139219	ENST00000380518	missense_variant	ENSP00000369889.3:p.Thr1383Met	ENST00000380518.8:c.4148C>T	uncertain_significance&likely_pathogenic	deleterious(0.03)	NA	NA	5.912e-05	2.939e-05	0.0001551	0.0002638	113742	30	102728	29	1&1	NA	NA	NA	NA	YES	23.2	2.893718	rs138498898&CM114984	23967202&21671384	12-47974258-G-A	80.5590303653395	8.97509439892847	11	4635	30	113712	29
1	161356832	1:161356832:C:T	C	T	0.000430477986810729	2	4646	2323	0	2	1	protein_coding	Transcript	SDHC	ENSG00000143252	ENST00000367975	stop_gained	ENSP00000356953.3:p.Arg133Ter	ENST00000367975.7:c.397C>T	pathogenic	NA	NA	NA	6.576e-06	1.47e-05	3.614e-05	5.389e-05	111340	6	100324	6	1&1&1	HC	NA	NA	PERCENTILE:0.77843137254902&GERP_DIST:50.0526213973761&BP_DIST:112&DIST_FROM_LAST_EXON:8&50_BP_RULE:FAIL&ANN_ORF:814.086&MAX_ORF:814.086	YES	42	8.319805	rs764575966&CM077338&COSV100713709	19454582&23083876&24523625&23282968&24758179&17898811&25024072&24423348&27700540&28819017&26492543&32272925	1-161356832-C-T	29.2842167898455	7.98808659882592	2	4644	6	111334	6
11	61955825	11:61955825:G:C	G	C	0.000645717023871839	3	4646	2323	0	3	1	protein_coding	Transcript	BEST1	ENSG00000167995	ENST00000378043	missense_variant	ENSP00000367282.4:p.Glu119Gln	ENST00000378043.9:c.355G>C	uncertain_significance&pathogenic	deleterious(0.02)	probably_damaging(0.998)	NA	3.284e-05	7.348e-05	2.671e-05	7.284e-05	54914	4	52894	4	1&1	NA	NA	NA	NA	YES	32	4.457495	rs1805142&CM993515	10453731&10798642&11713080&17898294	11-61955825-G-C	8.7876568300468	8.86486853201317	3	4643	4	54910	4
4	25156853	4:25156853:T:C	T	C	0.000646831002086401	3	4638	2319	0	3	1	protein_coding	Transcript	SEPSECS	ENSG00000109618	ENST00000382103	splice_donor_region_variant&intron_variant	NA	ENST00000382103.7:c.388+3A>G	likely_pathogenic&uncertain_significance	NA	NA	NA	5.304e-05	8.851e-05	6.761e-05	7.913e-05	113738	9	102744	9	1&1	NA	NA	NA	NA	YES	20.9	2.209586	rs757504141&CS152649	25590979	4-25156853-T-C	7.30799911971982	8.17428285209656	3	4635	9	113729	9
2	26465753	2:26465753:A:G	A	G	0.000645717023871839	3	4646	2323	0	3	1	protein_coding	Transcript	OTOF	ENSG00000115155	ENST00000272371	missense_variant	ENSP00000272371.2:p.Ile1573Thr	ENST00000272371.7:c.4718T>C	likely_pathogenic&pathogenic&association	deleterious_low_confidence(0)	probably_damaging(0.996)	NA	1.971e-05	2.94e-05	3.977e-05	7.912e-05	113758	9	102752	7	1&1	NA	NA	NA	NA	YES	27.4	4.059746	rs111033405&CM115303	27082237&26445815&21117948&24746455&22906306&27729456&32906206&31589614&34652575&29484972&33256196&34536124	2-26465753-A-G	21.9631640772734	8.16123639878462	3	4643	9	113749	7
19	49861303	19:49861303:CG:C	CG	C	0.000645717023871839	3	4646	2323	0	3	1	protein_coding	Transcript	PNKP	ENSG00000039650	ENST00000322344	frameshift_variant	ENSP00000323511.2:p.Arg504GlyfsTer?	ENST00000322344.8:c.1510del	uncertain_significance&pathogenic	NA	NA	NA	7.886e-05	0.0001617	4.378e-05	7.922e-05	113612	9	102690	9	1	HC	NA	NA	PERCENTILE:0.964240102171137&GERP_DIST:-11.8920021057129&BP_DIST:56&DIST_FROM_LAST_EXON:-61&50_BP_RULE:FAIL&ANN_ORF:614.719&MAX_ORF:614.719	YES	23.9	3.361875	rs771489173	30039206	19-49861303-CG-C	3.99330255950426	8.15093440888461	3	4643	9	113603	9
19	49861304	19:49861304:G:-	G	-	0.000645717023871839	3	4646	2323	0	3	1	protein_coding	Transcript	PNKP	ENSG00000039650	ENST00000322344	frameshift_variant	ENSP00000323511.2:p.Arg504GlyfsTer?	ENST00000322344.8:c.1510del	uncertain_significance&pathogenic	NA	NA	NA	7.886e-05	0.0001617	4.378e-05	7.922e-05	113612	9	102690	9	1	HC	NA	NA	PERCENTILE:0.964240102171137&GERP_DIST:-11.8920021057129&BP_DIST:56&DIST_FROM_LAST_EXON:-61&50_BP_RULE:FAIL&ANN_ORF:614.719&MAX_ORF:614.719	YES	23.9	3.361875	rs771489173	30039206	19-49861304-G--	3.99330255950426	8.15093440888461	3	4643	9	113603	9
8	132129996	8:132129996:C:G	C	G	0.000645717023871839	3	4646	2323	0	3	1	protein_coding	Transcript	KCNQ3	ENSG00000184156	ENST00000388996	missense_variant&splice_region_variant	ENSP00000373648.3:p.Val629Leu	ENST00000388996.10:c.1885G>C	uncertain_significance&pathogenic	deleterious(0.01)	probably_damaging(0.992)	0.001	0.0001052	0.0001764	5.179e-05	7.93e-05	113498	9	102486	9	1	NA	NA	NA	NA	YES	26.6	3.937368	rs185511111	29358611	8-132129996-C-G	3.66052734621224	8.14271152423504	3	4643	9	113489	9
13	108209175	13:108209175:G:C	G	C	0.00107619003392756	5	4646	2323	0	5	1	protein_coding	Transcript	LIG4	ENSG00000174405	ENST00000442234	stop_gained	ENSP00000402030.1:p.Tyr698Ter	ENST00000442234.6:c.2094C>G	pathogenic/likely_pathogenic	NA	NA	NA	NA	NA	3.978e-06	8.796e-06	113690	1	102678	1	1&1&1	LC	END_TRUNC	NA	PERCENTILE:0.765350877192982&GERP_DIST:-204.71883790493&BP_DIST:642&DIST_FROM_LAST_EXON:-2121&50_BP_RULE:FAIL&ANN_ORF:18284.4&MAX_ORF:18284.4	YES	36	6.961516	rs373938258&CM141055&COSV100800124	24123394&30719430&34630384	13-108209175-G-C	NA	122.349935644334	5	4641	1	113689	1
22	50627016	22:50627016:TGGCCGGC:T	TGGCCGGC	T	0.00193715002387762	9	4646	2323	0	9	1	protein_coding	Transcript	ARSA	ENSG00000100299	ENST00000216124	frameshift_variant	ENSP00000216124.5:p.Pro166LeufsTer32	ENST00000216124.10:c.495_501del	pathogenic	NA	NA	NA	NA	NA	8.23e-06	1.848e-05	108208	2	98802	2	1	HC	NA	NA	PERCENTILE:0.327450980392157&GERP_DIST:60.1391136527062&BP_DIST:1024&DIST_FROM_LAST_EXON:705&50_BP_RULE:PASS&ANN_ORF:1461.44&MAX_ORF:1461.44	YES	29.5	4.606875	rs1057517429	10477432&14517960&12809638&8962139	22-50627016-TGGCCGGC-T	NA	104.824135491213	9	4637	2	108206	2
18	23551653	18:23551653:G:A	G	A	0.00172190996818244	8	4646	2323	0	8	1	protein_coding	Transcript	NPC1	ENSG00000141458	ENST00000269228	missense_variant	ENSP00000269228.4:p.Pro543Leu	ENST00000269228.10:c.1628C>T	pathogenic&pathogenic/likely_pathogenic	deleterious(0)	probably_damaging(0.998)	NA	6.572e-06	0	1.592e-05	1.761e-05	113558	2	102574	2	1&1&1&1	NA	NA	NA	NA	YES	26.9	3.98597	rs369368181&CD015211&CM032625&COSV105871992	19744920&16126423&12955717&22676771&23653225&22476655&25764212&34799641	18-23551653-G-A	Inf	97.7802366940627	8	4638	2	113556	2
7	130400739	7:130400739:C:T	C	T	0.00172190996818244	8	4646	2323	0	8	1	protein_coding	Transcript	CEP41	ENSG00000106477	ENST00000223208	missense_variant	ENSP00000223208.4:p.Arg242His	ENST00000223208.10:c.725G>A	uncertain_significance&likely_pathogenic	deleterious(0.01)	probably_damaging(0.972)	0	3.286e-05	1.47e-05	2.793e-05	1.763e-05	113424	2	102444	2	1	NA	NA	NA	NA	YES	27.8	4.106514	rs191246968	NA	7-130400739-C-T	117.136732529418	97.6693118651415	8	4638	2	113422	2
4	1000880	4:1000880:A:G	A	G	0.000645717023871839	3	4646	2323	0	3	1	protein_coding	Transcript	IDUA	ENSG00000127415	ENST00000514224	splice_acceptor_variant	NA	ENST00000514224.2:c.386-2A>G	pathogenic	NA	NA	NA	1.314e-05	2.94e-05	3.597e-05	7.981e-05	112774	9	102658	6	1&1&1	HC	NA	NA	INTRON_SIZE:184	YES	28.4	4.168491	rs777295041&CS941502&COSV99925867	11735025&24368159&16199547&8019563&23837464&21480867&9748610&28752568	4-1000880-A-G	21.9631640772734	8.09067815902567	3	4643	9	112765	6
1	156137191	1:156137191:G:A	G	A	0.00129142997320741	6	4646	2323	0	6	1	protein_coding	Transcript	LMNA	ENSG00000160789	ENST00000368300	missense_variant	ENSP00000357283.4:p.Gly523Arg	ENST00000368300.9:c.1567G>A	uncertain_significance&likely_pathogenic	deleterious(0)	NA	NA	6.571e-05	0.0001176	8.561e-05	0.0001523	105056	16	96034	16	1&1	NA	NA	NA	NA	YES	32	4.519966	rs201583907&CM094947	24033266&24503780&24375749&21846512&19318026&24623722&26404900&29970176&32041611&28663758	1-156137191-G-A	10.9815473912195	8.47951394095479	6	4640	16	105040	16
12	123686884	12:123686884:G:T	G	T	0.000860955973621458	4	4646	2323	0	4	1	protein_coding	Transcript	TCTN2	ENSG00000168778	ENST00000303372	missense_variant	ENSP00000304941.5:p.Gly205Cys	ENST00000303372.7:c.613G>T	uncertain_significance&pathogenic&likely_pathogenic	deleterious(0)	probably_damaging(0.996)	NA	4.602e-05	0.0001029	5.169e-05	0.0001055	113766	12	102750	12	1&1	NA	NA	NA	NA	YES	24.8	3.528509	rs201827132&CM1515924	26092869&28771248	12-123686884-G-T	8.366919082813	8.16072012911334	4	4642	12	113754	12
17	6624770	17:6624770:G:A	G	A	0.000215238993405364	1	4646	2323	0	1	1	protein_coding	Transcript	KIAA0753	ENSG00000198920	ENST00000361413	synonymous_variant	ENSP00000355250.3:p.Tyr270%3D	ENST00000361413.8:c.810C>T	pathogenic&conflicting_interpretations_of_pathogenicity&likely_pathogenic	NA	NA	NA	NA	NA	6.497e-05	2.934e-05	68168	2	62694	2	1	NA	NA	NA	NA	YES	2.314	0.123969	rs752659088	NA	17-6624770-G-A	NA	7.33602567843778	1	4645	2	68166	2
7	80663005	7:80663005:T:TATCA	T	TATCA	0.00193715002387762	9	4646	2323	0	9	1	protein_coding	Transcript	CD36	ENSG00000135218	ENST00000447544	frameshift_variant	ENSP00000415743.2:p.Asn151SerfsTer14	ENST00000447544.7:c.445_446insATCA	uncertain_significance&pathogenic	NA	NA	NA	9.854e-05	0.0001617	0.0001316	0.0002295	113284	26	102296	26	1	HC	NA	NA	PERCENTILE:0.313601127554616&GERP_DIST:-6338.83675105451&BP_DIST:3855&DIST_FROM_LAST_EXON:3691&50_BP_RULE:PASS&ANN_ORF:787.08&MAX_ORF:787.08	YES	21.8	2.491217	rs780114238	NA	7-80663005-T-TATCA	11.9799011989958	8.44074084478266	9	4637	26	113258	26
16	2099955	16:2099955:G:A	G	A	0.00301334005780518	14	4646	2323	0	14	1	protein_coding	Transcript	PKD1	ENSG00000008710	ENST00000262304	missense_variant	ENSP00000262304.4:p.Arg3277Cys	ENST00000262304.9:c.9829C>T	uncertain_significance&likely_pathogenic&conflicting_interpretations_of_pathogenicity	deleterious(0)	probably_damaging(1)	NA	0.0003021	0.0006026	0.0001666	0.000354	70622	25	66548	23	1&1	NA	NA	NA	NA	YES	25.2	3.648639	rs148812376&CM092153	20558538&26139440&19165178&23064367&20301424&32457805&33168999	16-2099955-G-A	5.00056431763223	8.51226005029712	14	4632	25	70597	23
15	42726314	15:42726314:C:T	C	T	0.000430477986810729	2	4646	2323	0	2	1	protein_coding	Transcript	CDAN1	ENSG00000140326	ENST00000356231	missense_variant	ENSP00000348564.3:p.Arg1067His	ENST00000356231.4:c.3200G>A	likely_pathogenic	deleterious(0)	probably_damaging(0.981)	NA	3.941e-05	4.409e-05	3.954e-05	5.706e-05	87628	5	80578	5	1	NA	NA	NA	NA	YES	26.1	3.860855	rs146049960	NA	15-42726314-C-T	9.76361956930662	7.54430401000226	2	4644	5	87623	5
4	991150	4:991150:G:A	G	A	0.00261552003212273	12	4588	2294	0	12	1	protein_coding	Transcript	SLC26A1	ENSG00000145217	ENST00000398516	missense_variant	ENSP00000381528.2:p.Thr185Met	ENST00000398516.3:c.554C>T	likely_pathogenic	deleterious(0)	probably_damaging(0.996)	0.001	0.000184	0.0003527	0.0002537	0.0003161	91742	29	82288	27	1&1	NA	NA	NA	NA	YES	24.7	3.481874	rs139024319&CM166299	27210743	4-991150-G-A	7.41570749113335	8.27434366378593	12	4576	29	91713	27
17	18151952	17:18151952:G:A	G	A	0.000215238993405364	1	4646	2323	0	1	1	protein_coding	Transcript	MYO15A	ENSG00000091536	ENST00000647165	splice_donor_variant	NA	ENST00000647165.2:c.7893+1G>A	pathogenic&likely_pathogenic	NA	NA	NA	1.314e-05	2.939e-05	1.242e-05	3.147e-05	63548	2	59884	2	1&1	HC	NA	NA	INTRON_SIZE:160	YES	34	5.388966	rs727503316&CS168540	24033266	17-18151952-G-A	7.32354519922982	6.83949772498775	1	4645	2	63546	2
10	104168777	10:104168777:C:T	C	T	0.00150731997564435	7	4644	2322	0	7	1	protein_coding	Transcript	CFAP43	ENSG00000197748	ENST00000357060	stop_gained	ENSP00000349568.3:p.Trp886Ter	ENST00000357060.8:c.2658G>A	pathogenic	NA	NA	0.001	0.0001708	0.0002498	0.0001233	0.0001935	113700	22	102686	21	1	HC	NA	NA	PERCENTILE:0.531812725090036&GERP_DIST:1297.8610081587&BP_DIST:2323&DIST_FROM_LAST_EXON:2157&50_BP_RULE:PASS&ANN_ORF:482.448&MAX_ORF:482.448	YES	38	7.568878	rs139080358	29449551	10-104168777-C-T	6.03410718832806	7.78976731599147	7	4637	22	113678	21
20	3923290	20:3923290:C:T	C	T	0.00107619003392756	5	4646	2323	0	5	1	protein_coding	Transcript	PANK2	ENSG00000125779	ENST00000610179	missense_variant	ENSP00000477429.2:p.Pro460Leu	ENST00000610179.7:c.1379C>T	uncertain_significance&likely_pathogenic	deleterious_low_confidence(0)	probably_damaging(0.96)	0.001	0.0001052	0.0001323	0.0001193	0.0001406	113760	16	102744	15	1&1	NA	NA	NA	NA	YES	24.4	3.403079	rs41279408&CM033436	12510040&20629144&33072517	20-3923290-C-T	8.13446737662555	7.6542676666256	5	4641	16	113744	15
7	65967767	7:65967767:G:A	G	A	0.000430477986810729	2	4646	2323	0	2	1	protein_coding	Transcript	GUSB	ENSG00000169919	ENST00000304895	synonymous_variant	ENSP00000302728.4:p.Ser539%3D	ENST00000304895.9:c.1617C>T	pathogenic	NA	NA	NA	3.942e-05	8.82e-05	3.186e-05	6.153e-05	113764	7	102750	5	1&1	NA	NA	NA	NA	YES	15.92	1.528902	rs377519272&CS951430	7633414&33147747	7-65967767-G-A	4.88070279830758	6.99622926719858	2	4644	7	113757	5
12	53309236	12:53309236:G:A	G	A	0.000645717023871839	3	4646	2323	0	3	1	protein_coding	Transcript	AAAS	ENSG00000094914	ENST00000209873	stop_gained	ENSP00000209873.4:p.Arg286Ter	ENST00000209873.9:c.856C>T	pathogenic	NA	NA	NA	1.973e-05	4.411e-05	4.375e-05	8.793e-05	113730	10	102732	9	1&1&1	HC	NA	NA	PERCENTILE:0.521633150517977&GERP_DIST:531.681806503981&BP_DIST:778&DIST_FROM_LAST_EXON:554&50_BP_RULE:PASS&ANN_ORF:861.02&MAX_ORF:861.02	YES	37	7.324089	rs145446970&CM010151&COSV52933199	NA	12-53309236-G-A	14.6387899313498	7.34353490130603	3	4643	10	113720	9
1	11791260	1:11791260:G:A	G	A	0.000430477986810729	2	4646	2323	0	2	1	protein_coding	Transcript	MTHFR	ENSG00000177000	ENST00000376590	stop_gained	ENSP00000365775.3:p.Arg567Ter	ENST00000376590.9:c.1699C>T	pathogenic	NA	NA	NA	2.631e-05	5.881e-05	3.579e-05	6.154e-05	113744	7	102740	7	1&1&1	HC	NA	NA	PERCENTILE:0.861998985286657&GERP_DIST:160.235221648216&BP_DIST:271&DIST_FROM_LAST_EXON:53&50_BP_RULE:PASS&ANN_ORF:799.884&MAX_ORF:799.884	YES	45	8.84505	rs140277700&CM983384&COSV57172725	9781030	1-11791260-G-A	7.31980933192873	6.99509240836414	2	4644	7	113737	7
7	108515425	7:108515425:TCC:T	TCC	T	0.000218626999412663	1	4574	2287	0	1	1	protein_coding	Transcript	PNPLA8	ENSG00000135241	ENST00000257694	frameshift_variant	ENSP00000257694.8:p.Gly22GlufsTer14	ENST00000257694.13:c.65_66del	likely_pathogenic	NA	NA	NA	2.628e-05	5.879e-05	1.62e-05	3.571e-05	111998	4	101026	4	1	HC	NA	PHYLOCSF_WEAK	PERCENTILE:0.0280970625798212&GERP_DIST:1420.79730627537&BP_DIST:2275&DIST_FROM_LAST_EXON:2001&50_BP_RULE:PASS&ANN_ORF:-357.945&MAX_ORF:-357.945	YES	22.6	2.714386	rs770314806	NA	7-108515425-TCC-T	3.71877869387078	6.12229065843358	1	4573	4	111994	4
22	46337791	22:46337791:CAG:C	CAG	C	0.000215238993405364	1	4646	2323	0	1	1	protein_coding	Transcript	TRMU	ENSG00000100416	ENST00000645190	frameshift_variant	ENSP00000496496.1:p.Phe35TyrfsTer9	ENST00000645190.1:c.96_97del	uncertain_significance&pathogenic	NA	NA	NA	1.971e-05	4.41e-05	2.784e-05	3.516e-05	113758	4	102752	4	1	HC	NA	NA	PERCENTILE:0.0766192733017378&GERP_DIST:467.452565266192&BP_DIST:1161&DIST_FROM_LAST_EXON:997&50_BP_RULE:PASS&ANN_ORF:1260.22&MAX_ORF:1260.22	YES	34	5.253668	rs762738569	19732863&23625533	22-46337791-CAG-C	4.88070279830758	6.12170060879876	1	4645	4	113754	4
2	27367800	2:27367800:G:A	G	A	0.000215238993405364	1	4646	2323	0	1	1	protein_coding	Transcript	EIF2B4	ENSG00000115211	ENST00000347454	missense_variant	ENSP00000233552.6:p.Pro243Leu	ENST00000347454.9:c.728C>T	pathogenic&likely_pathogenic	deleterious(0)	probably_damaging(0.992)	NA	1.315e-05	1.47e-05	1.988e-05	3.516e-05	113756	4	102744	4	1&1&1&1	NA	NA	NA	NA	YES	29	4.241114	rs113994030&CM041308&COSV52007222&COSV52009960	15136673&20016818&32071834&16998732&35389136	2-27367800-G-A	14.6421083949228	6.12170060879876	1	4645	4	113752	4
17	78997072	17:78997072:G:A	G	A	0.000215238993405364	1	4646	2323	0	1	1	protein_coding	Transcript	CANT1	ENSG00000171302	ENST00000392446	missense_variant	ENSP00000376241.4:p.Thr184Met	ENST00000392446.10:c.551C>T	uncertain_significance&likely_pathogenic	deleterious(0)	probably_damaging(0.998)	NA	5.915e-05	8.819e-05	1.988e-05	3.516e-05	113756	4	102746	4	1	NA	NA	NA	NA	YES	27	3.998017	rs770371904	NA	17-78997072-G-A	2.4406281143595	6.12170060879876	1	4645	4	113752	4
6	166929648	6:166929648:A:AC	A	AC	0.000430477986810729	2	4646	2323	0	2	1	protein_coding	Transcript	RNASET2	ENSG00000026297	ENST00000508775	frameshift_variant	ENSP00000426455.2:p.Leu238SerfsTer5	ENST00000508775.6:c.710dup	likely_pathogenic	NA	NA	NA	3.308e-05	7.382e-05	2.784e-05	6.155e-05	113730	7	102720	6	1	HC	NA	NA	PERCENTILE:0.920881971465629&GERP_DIST:-40.0920003652573&BP_DIST:61&DIST_FROM_LAST_EXON:-142&50_BP_RULE:FAIL&ANN_ORF:202.323&MAX_ORF:202.323	YES	22.8	2.800466	rs763295910	NA	6-166929648-A-AC	5.83145471160565	6.99395591893954	2	4644	7	113723	6
1	43792150	1:43792150:G:A	G	A	0.000215238993405364	1	4646	2323	0	1	1	protein_coding	Transcript	ST3GAL3	ENSG00000126091	ENST00000347631	splice_donor_variant	NA	ENST00000347631.8:c.166+1G>A	pathogenic&likely_pathogenic	NA	NA	NA	NA	NA	1.591e-05	3.516e-05	113750	4	102734	3	1	HC	NA	NA	INTRON_SIZE:22741	YES	33	5.265868	rs148531289	16199547&31584066	1-43792150-G-A	NA	6.12170060879876	1	4645	4	113746	3
9	34648436	9:34648436:C:T	C	T	0.000215238993405364	1	4646	2323	0	1	1	protein_coding	Transcript	GALT	ENSG00000213930	ENST00000378842	missense_variant	ENSP00000368119.4:p.Arg223Cys	ENST00000378842.8:c.667C>T	pathogenic&uncertain_significance	deleterious(0)	possibly_damaging(0.769)	NA	4.601e-05	7.35e-05	2.784e-05	3.517e-05	113748	4	102744	4	1&1	NA	NA	NA	NA	YES	25.3	3.668646	rs111033750&CM074201	22461411&17876724&34480478	9-34648436-C-T	2.92842167898455	6.11996000583919	1	4645	4	113744	4
6	49459189	6:49459189:C:T	C	T	0.000215238993405364	1	4646	2323	0	1	1	protein_coding	Transcript	MMUT	ENSG00000146085	ENST00000274813	missense_variant	ENSP00000274813.3:p.Arg93His	ENST00000274813.4:c.278G>A	pathogenic	deleterious_low_confidence(0)	probably_damaging(1)	0.001	4.602e-05	1.47e-05	6.363e-05	3.517e-05	113744	4	102728	4	1&1&1	NA	NA	NA	NA	YES	26.9	3.99051	rs121918251&CM910267&COSV51274211	16281286&1670635&8990001&26615597&7912889&16490061	6-49459189-C-T	14.6421083949228	6.11996000583919	1	4645	4	113740	4
2	15474117	2:15474117:G:A	G	A	0.000215238993405364	1	4646	2323	0	1	1	protein_coding	Transcript	NBAS	ENSG00000151779	ENST00000281513	missense_variant	ENSP00000281513.5:p.Arg517Cys	ENST00000281513.10:c.1549C>T	likely_pathogenic	deleterious_low_confidence(0)	benign(0.122)	NA	1.314e-05	2.94e-05	1.591e-05	3.517e-05	113742	4	102728	3	1&1	NA	NA	NA	NA	YES	24.6	3.456252	rs370526257&COSV55723089	NA	2-15474117-G-A	7.32105419746138	6.11996000583919	1	4645	4	113738	3
11	6616056	11:6616056:C:T	C	T	0.000215238993405364	1	4646	2323	0	1	1	protein_coding	Transcript	TPP1	ENSG00000166340	ENST00000299427	missense_variant	ENSP00000299427.6:p.Cys365Tyr	ENST00000299427.12:c.1094G>A	pathogenic&pathogenic/likely_pathogenic	deleterious(0)	probably_damaging(0.999)	NA	4.599e-05	7.35e-05	1.591e-05	3.517e-05	113742	4	102742	4	1&1	NA	NA	NA	NA	YES	26.4	3.915982	rs119455954&CM970327	21990111&10330339&9295267&9788728&19038966&19038967&19246452&26075876	11-6616056-C-T	2.92842167898455	6.11996000583919	1	4645	4	113738	4
1	209629890	1:209629890:AG:A	AG	A	0.000215238993405364	1	4646	2323	0	1	1	protein_coding	Transcript	LAMB3	ENSG00000196878	ENST00000356082	frameshift_variant	ENSP00000348384.3:p.Phe327LeufsTer69	ENST00000356082.9:c.978del	uncertain_significance&likely_pathogenic&pathogenic	NA	NA	NA	NA	NA	1.591e-05	3.517e-05	113740	4	102728	3	1&1&1	HC	NA	NA	PERCENTILE:0.277919863597613&GERP_DIST:-201.295554929972&BP_DIST:2528&DIST_FROM_LAST_EXON:2392&50_BP_RULE:PASS&ANN_ORF:1283.72&MAX_ORF:1283.72	YES	27.6	4.377017	rs763559509&CD004897&COSV100620434	NA	1-209629890-AG-A	NA	6.11996000583919	1	4645	4	113736	3
15	42408227	15:42408227:C:T	C	T	0.000215331994695589	1	4644	2322	0	1	1	protein_coding	Transcript	CAPN3	ENSG00000092529	ENST00000397163	missense_variant	ENSP00000380349.3:p.Ser606Leu	ENST00000397163.8:c.1817C>T	pathogenic/likely_pathogenic&likely_pathogenic	deleterious_low_confidence(0)	possibly_damaging(0.498)	0.001	3.943e-05	5.88e-05	4.376e-05	3.518e-05	113688	4	102672	4	1&1&1	NA	NA	NA	NA	YES	26.7	3.955565	rs199806879&CM970222&COSV105847334	17994539&10330340&15689361&16141003&9150160&11245732&15843148&25046369&32576226	15-42408227-C-T	3.66210875332634	6.12086397656592	1	4643	4	113684	4
10	123053097	10:123053097:A:G	A	G	0.000215238993405364	1	4646	2323	0	1	1	protein_coding	Transcript	ACADSB	ENSG00000196177	ENST00000358776	missense_variant	ENSP00000357873.3:p.Met389Val	ENST00000358776.7:c.1165A>G	pathogenic	deleterious(0.02)	probably_damaging(0.948)	0	5.26e-05	2.94e-05	5.17e-05	3.517e-05	113736	4	102720	4	1&1	NA	NA	NA	NA	YES	32	4.531219	rs201877440&CM035476	12837870&23712021	10-123053097-A-G	7.32105419746138	6.11996000583919	1	4645	4	113732	4
19	7527877	19:7527877:A:C	A	C	0.000215238993405364	1	4646	2323	0	1	1	protein_coding	Transcript	MCOLN1	ENSG00000090674	ENST00000264079	missense_variant	ENSP00000264079.5:p.Thr232Pro	ENST00000264079.11:c.694A>C	pathogenic/likely_pathogenic	deleterious(0.01)	possibly_damaging(0.842)	NA	1.315e-05	1.471e-05	1.591e-05	3.517e-05	113728	4	102730	2	1&1	NA	NA	NA	NA	YES	27.1	4.022358	rs767122713&CM011400	11317355&21763169&18794901&25465891&17306511&28112729&25119295&12125810&29019983&16257972&30120981&28936784&20159435&15178326	19-7527877-A-C	14.6321545482913	6.11996000583919	1	4645	4	113724	2
5	74718921	5:74718921:A:C	A	C	0.000430477986810729	2	4646	2323	0	2	1	protein_coding	Transcript	HEXB	ENSG00000049860	ENST00000261416	missense_variant	ENSP00000261416.7:p.Tyr456Ser	ENST00000261416.12:c.1367A>C	uncertain_significance&pathogenic	deleterious(0.01)	possibly_damaging(0.827)	0.001	4.6e-05	4.409e-05	8.75e-05	6.156e-05	113706	7	102690	7	1&1	NA	NA	NA	NA	YES	24.4	3.414892	rs121907982&CM910222	23127958&1720305&3014997&8106452&27021291&27142713	5-74718921-A-C	9.76361956930662	6.99281979874478	2	4644	7	113699	7
9	36236864	9:36236864:C:T	C	T	0.000215238993405364	1	4646	2323	0	1	1	protein_coding	Transcript	GNE	ENSG00000159921	ENST00000642385	missense_variant	ENSP00000494141.2:p.Arg246Gln	ENST00000642385.2:c.737G>A	pathogenic&likely_pathogenic	tolerated(0.5)	benign(0.027)	NA	1.315e-05	1.47e-05	2.784e-05	3.517e-05	113722	4	102706	4	1&1&1	NA	NA	NA	NA	YES	21.4	2.272779	rs121908629&CM012817&CM156968	11528398&15146476&17098358&17261181&19917666&20059379&24027297&24695763&24796702&25966635&25986339&22507750&15987957&29480215&28320138&30390020&31286697&26231298&27858732	9-36236864-C-T	14.6421083949228	6.11996000583919	1	4645	4	113718	4
11	3825391	11:3825391:C:T	C	T	0.000215238993405364	1	4646	2323	0	1	1	protein_coding	Transcript	PGAP2	ENSG00000148985	ENST00000278243	missense_variant	ENSP00000278243.4:p.Thr294Met	ENST00000278243.9:c.881C>T	likely_pathogenic	deleterious(0)	probably_damaging(1)	NA	1.315e-05	1.47e-05	2.387e-05	3.518e-05	113714	4	102710	2	1&1	NA	NA	NA	NA	YES	26.2	3.878877	rs747658866&COSV53463881	NA	11-3825391-C-T	14.6421083949228	6.11822039242082	1	4645	4	113710	2
14	67593826	14:67593826:A:G	A	G	0.000215238993405364	1	4646	2323	0	1	1	protein_coding	Transcript	PIGH	ENSG00000100564	ENST00000216452	missense_variant	ENSP00000216452.4:p.Ser103Pro	ENST00000216452.9:c.307T>C	pathogenic	deleterious(0.01)	probably_damaging(0.962)	NA	6.571e-06	1.47e-05	1.591e-05	3.518e-05	113714	4	102728	4	1	NA	NA	NA	NA	YES	28.3	4.162655	rs776038451	29603516	14-67593826-A-G	14.6421083949228	6.11822039242082	1	4645	4	113710	4
6	162262715	6:162262715:C:CCA	C	CCA	0.000215238993405364	1	4646	2323	0	1	1	protein_coding	Transcript	PRKN	ENSG00000185345	ENST00000366898	frameshift_variant	ENSP00000355865.1:p.Trp74CysfsTer8	ENST00000366898.6:c.220_221dup	likely_pathogenic&pathogenic	NA	NA	NA	3.96e-05	5.888e-05	3.187e-05	3.518e-05	113704	4	102688	4	1	HC	NA	NA	PERCENTILE:0.158082975679542&GERP_DIST:-208.885631440021&BP_DIST:1168&DIST_FROM_LAST_EXON:1056&50_BP_RULE:PASS&ANN_ORF:368.301&MAX_ORF:368.301	YES	16.56	1.646497	rs746646126	20301651&10072423&22956510&33150996	6-162262715-C-CCA	3.65555355647698	6.11822039242082	1	4645	4	113700	4
7	65979782	7:65979782:G:A	G	A	0.000645717023871839	3	4646	2323	0	3	1	protein_coding	Transcript	GUSB	ENSG00000169919	ENST00000304895	missense_variant	ENSP00000302728.4:p.Leu176Phe	ENST00000304895.9:c.526C>T	pathogenic	deleterious(0)	probably_damaging(0.997)	NA	6.571e-05	8.822e-05	5.579e-05	8.799e-05	113654	10	102726	10	1&1	NA	NA	NA	NA	YES	24.1	3.282713	rs121918181&CM950598	23757202&7573038&8089138&12403825&12859417&8644704&26908836&30413728&19224584&33147747	7-65979782-G-A	7.31939496567489	7.33852737665461	3	4643	10	113644	10
10	89228229	10:89228229:TG:T	TG	T	0.000215238993405364	1	4646	2323	0	1	1	protein_coding	Transcript	LIPA	ENSG00000107798	ENST00000336233	frameshift_variant	ENSP00000337354.5:p.Ser133Ter	ENST00000336233.10:c.398del	pathogenic	NA	NA	NA	7.23e-05	2.94e-05	1.989e-05	3.518e-05	113696	4	102680	4	1&1&1	HC	NA	NA	PERCENTILE:0.331666666666667&GERP_DIST:-436.854115584493&BP_DIST:796&DIST_FROM_LAST_EXON:563&50_BP_RULE:PASS&ANN_ORF:1126.37&MAX_ORF:1126.37	YES	24.7	3.671451	rs756016704&CD993403&HD971471	NA	10-89228229-TG-T	7.32105419746138	6.11822039242082	1	4645	4	113692	4
1	209618518	1:209618518:AC:A	AC	A	0.000215238993405364	1	4646	2323	0	1	1	protein_coding	Transcript	LAMB3	ENSG00000196878	ENST00000356082	frameshift_variant	ENSP00000348384.3:p.Val948CysfsTer82	ENST00000356082.9:c.2842del	pathogenic	NA	NA	NA	1.971e-05	4.409e-05	1.591e-05	3.519e-05	113684	4	102680	3	1&1	HC	NA	NA	PERCENTILE:0.807615799943166&GERP_DIST:249.589752010256&BP_DIST:673&DIST_FROM_LAST_EXON:537&50_BP_RULE:PASS&ANN_ORF:1276.25&MAX_ORF:1276.25	YES	34	4.998952	rs772421306&CD063542	16473856&23278291	1-209618518-AC-A	4.88180978465331	6.11648176770004	1	4645	4	113680	3
5	10256063	5:10256063:A:G	A	G	0.000215238993405364	1	4646	2323	0	1	1	protein_coding	Transcript	CCT5	ENSG00000150753	ENST00000280326	missense_variant	ENSP00000280326.4:p.His147Arg	ENST00000280326.9:c.440A>G	uncertain_significance&likely_pathogenic	tolerated_low_confidence(0.06)	NA	0	0.0004007	5.879e-05	9.945e-05	3.519e-05	113684	4	102678	3	1&1	NA	NA	NA	NA	YES	22.1	2.410292	rs118203986&CM061676	16399879&28623285&25124038&29552646&25345891	5-10256063-A-G	3.66114974324485	6.11648176770004	1	4645	4	113680	3
16	56514623	16:56514623:G:A	G	A	0.000215238993405364	1	4646	2323	0	1	1	protein_coding	Transcript	BBS2	ENSG00000125124	ENST00000245157	stop_gained	ENSP00000245157.5:p.Gln59Ter	ENST00000245157.11:c.175C>T	pathogenic	NA	NA	NA	1.314e-05	2.94e-05	1.99e-05	3.519e-05	113682	4	102666	4	1&1	HC	NA	NA	PERCENTILE:0.0807940904893814&GERP_DIST:1752.37874282789&BP_DIST:1976&DIST_FROM_LAST_EXON:1870&50_BP_RULE:PASS&ANN_ORF:1108.93&MAX_ORF:1108.93	YES	37	7.023468	rs121908176&CM012899	25533962&11567139&21157496&11285252&21052717&27659767&16909204	16-56514623-G-A	7.32105419746138	6.11648176770004	1	4645	4	113678	4
11	36575514	11:36575514:G:A	G	A	0.000215238993405364	1	4646	2323	0	1	1	protein_coding	Transcript	RAG1	ENSG00000166349	ENST00000299440	missense_variant	ENSP00000299440.5:p.Arg737His	ENST00000299440.6:c.2210G>A	pathogenic&likely_pathogenic	deleterious_low_confidence(0)	probably_damaging(0.997)	0	2.629e-05	1.47e-05	3.978e-05	3.519e-05	113680	4	102664	3	1&1&1	NA	NA	NA	NA	YES	29.6	4.302342	rs104894286&CM981696&COSV55024112	17572155&9630231&18463379&30858051&30290665&28109013	11-36575514-G-A	14.6421083949228	6.11648176770004	1	4645	4	113676	3
6	136869909	6:136869909:C:T	C	T	0.000430477986810729	2	4646	2323	0	2	1	protein_coding	Transcript	PEX7	ENSG00000112357	ENST00000318471	missense_variant	ENSP00000315680.3:p.Ala218Val	ENST00000318471.5:c.653C>T	pathogenic&pathogenic/likely_pathogenic	deleterious(0)	benign(0.031)	NA	2.629e-05	4.41e-05	3.183e-05	6.159e-05	113656	7	102640	7	1&1&1	NA	NA	NA	NA	YES	24.1	3.27475	rs121909151&CM971146&COSV59250850	9090381&9090382&10083738&11756410&11781871&12325024&20301447	6-136869909-C-T	9.76140559661517	6.98941365174101	2	4644	7	113649	7
7	138706689	7:138706689:C:T	C	T	0.000645717023871839	3	4646	2323	0	3	1	protein_coding	Transcript	ATP6V0A4	ENSG00000105929	ENST00000310018	missense_variant	ENSP00000308122.2:p.Gly820Arg	ENST00000310018.7:c.2458G>A	pathogenic&uncertain_significance	deleterious_low_confidence(0)	probably_damaging(1)	NA	5.925e-05	0.0001323	5.173e-05	8.8e-05	113634	10	102622	9	1&1&1&1	NA	NA	NA	NA	YES	26.2	3.882369	rs267606671&CM002229&COSV105901797&COSV59478415	10973252	7-138706689-C-T	4.88070312828299	7.33769345308908	3	4643	10	113624	9
3	183045522	3:183045522:A:C	A	C	0.000215238993405364	1	4646	2323	0	1	1	protein_coding	Transcript	MCCC1	ENSG00000078070	ENST00000265594	missense_variant	ENSP00000265594.4:p.Met325Arg	ENST00000265594.9:c.974T>G	likely_pathogenic&pathogenic/likely_pathogenic&pathogenic	deleterious(0)	probably_damaging(0.973)	NA	5.256e-05	8.82e-05	1.591e-05	3.519e-05	113670	4	102662	4	1&1	NA	NA	NA	NA	YES	33	4.777401	rs119103212&CM010907	23757202&11170888&25356967&14680978	3-183045522-A-C	2.44035139915379	6.11648176770004	1	4645	4	113666	4
1	108922446	1:108922446:AG:A	AG	A	0.000215238993405364	1	4646	2323	0	1	1	protein_coding	Transcript	GPSM2	ENSG00000121957	ENST00000264126	frameshift_variant	ENSP00000264126.3:p.Phe492SerfsTer5	ENST00000264126.9:c.1471del	pathogenic	NA	NA	NA	2.628e-05	2.94e-05	2.785e-05	3.519e-05	113668	4	102656	3	1	HC	NA	NA	PERCENTILE:0.715815085158151&GERP_DIST:138.414944171906&BP_DIST:582&DIST_FROM_LAST_EXON:343&50_BP_RULE:PASS&ANN_ORF:703.841&MAX_ORF:703.841	YES	35	5.419	rs772372530	25741868&22578326&23208854&23494849&10449658	1-108922446-AG-A	7.32105419746138	6.11648176770004	1	4645	4	113664	3
1	99891669	1:99891669:TG:T	TG	T	0.000215238993405364	1	4646	2323	0	1	1	protein_coding	Transcript	AGL	ENSG00000162688	ENST00000361915	frameshift_variant	ENSP00000355106.3:p.Cys1005PhefsTer7	ENST00000361915.8:c.3014del	pathogenic	NA	NA	NA	6.572e-06	1.471e-05	1.592e-05	3.519e-05	113662	4	102646	4	1&1	HC	NA	NA	PERCENTILE:0.655359860839313&GERP_DIST:1249.45077442676&BP_DIST:1574&DIST_FROM_LAST_EXON:1457&50_BP_RULE:PASS&ANN_ORF:800.127&MAX_ORF:800.127	YES	35	5.428102	rs754653701&CD004087	10655153&19299494	1-99891669-TG-T	14.6321545482913	6.11648176770004	1	4645	4	113658	4
16	74716421	16:74716421:G:A	G	A	0.000215238993405364	1	4646	2323	0	1	1	protein_coding	Transcript	FA2H	ENSG00000103089	ENST00000219368	missense_variant	ENSP00000219368.3:p.Ser322Leu	ENST00000219368.8:c.965C>T	uncertain_significance&likely_pathogenic	deleterious(0)	probably_damaging(0.999)	NA	1.974e-05	4.411e-05	5.968e-05	3.519e-05	113656	4	102676	3	1&1	NA	NA	NA	NA	YES	26.9	3.993022	rs373010581&COSV54726297	NA	16-74716421-G-A	4.87959631388267	6.11648176770004	1	4645	4	113652	3
13	20189312	13:20189312:T:TA	T	TA	0.000215238993405364	1	4646	2323	0	1	1	protein_coding	Transcript	GJB2	ENSG00000165474	ENST00000382848	frameshift_variant	ENSP00000372299.4:p.Val91SerfsTer11	ENST00000382848.5:c.269dup	pathogenic	NA	NA	NA	1.314e-05	2.94e-05	1.592e-05	3.519e-05	113654	4	102652	4	1	HC	NA	NA	PERCENTILE:0.395007342143906&GERP_DIST:143.127045297623&BP_DIST:412&DIST_FROM_LAST_EXON:-290&50_BP_RULE:FAIL&ANN_ORF:5213.07&MAX_ORF:5213.07	YES	32	4.796144	rs730880338	24033266&16380907&24158611&9529365&12910486&10376574&10218527&20022641&11102979&12865758&20863150&23555729&11977173&15577772&17146393&20553101&23039283&34440441	13-20189312-T-TA	7.32105419746138	6.11648176770004	1	4645	4	113650	4
17	44075831	17:44075831:C:T	C	T	0.000215238993405364	1	4646	2323	0	1	1	protein_coding	Transcript	G6PC3	ENSG00000141349	ENST00000269097	stop_gained	ENSP00000269097.3:p.Gln277Ter	ENST00000269097.9:c.829C>T	pathogenic	NA	NA	NA	NA	NA	1.602e-05	3.52e-05	113642	4	102722	3	1&1	HC	NA	NA	PERCENTILE:0.796349663784822&GERP_DIST:93.0020937204361&BP_DIST:212&DIST_FROM_LAST_EXON:-151&50_BP_RULE:FAIL&ANN_ORF:1787&MAX_ORF:1787	YES	33	5.035751	rs148559256&CM090104	23758768	17-44075831-C-T	NA	6.11474413083422	1	4645	4	113638	3
13	23336372	13:23336372:G:A	G	A	0.000215238993405364	1	4646	2323	0	1	1	protein_coding	Transcript	SACS	ENSG00000151835	ENST00000382292	stop_gained	ENSP00000371729.3:p.Arg2502Ter	ENST00000382292.9:c.7504C>T	pathogenic&likely_pathogenic	NA	NA	NA	NA	NA	1.989e-05	3.52e-05	113640	4	102626	4	1&1	HC	NA	NA	PERCENTILE:0.546142649199418&GERP_DIST:5859.60838079453&BP_DIST:6236&DIST_FROM_LAST_EXON:-5318&50_BP_RULE:FAIL&ANN_ORF:86349.6&MAX_ORF:86349.6	YES	39	7.780906	rs281865118&CM000568	20301432&10655055&11788093	13-23336372-G-A	NA	6.11474413083422	1	4645	4	113636	4
7	65974701	7:65974701:G:A	G	A	0.000215238993405364	1	4646	2323	0	1	1	protein_coding	Transcript	GUSB	ENSG00000169919	ENST00000304895	stop_gained	ENSP00000302728.4:p.Arg357Ter	ENST00000304895.9:c.1069C>T	pathogenic&pathogenic/likely_pathogenic&likely_pathogenic	NA	NA	NA	1.971e-05	4.409e-05	2.387e-05	3.521e-05	113616	4	102696	3	1&1&1	HC	NA	NA	PERCENTILE:0.546523517382413&GERP_DIST:66.424565410614&BP_DIST:882&DIST_FROM_LAST_EXON:716&50_BP_RULE:PASS&ANN_ORF:1191.13&MAX_ORF:1191.13	YES	39	7.852229	rs121918185&CM930359&COSV59222788	26036949&7573038&7680524&29620724&8644704&9099834&19224584&33147747	7-65974701-G-A	4.88180978465331	6.11300748098167	1	4645	4	113612	3
6	73644407	6:73644407:C:T	C	T	0.000215238993405364	1	4646	2323	0	1	1	protein_coding	Transcript	SLC17A5	ENSG00000119899	ENST00000355773	splice_region_variant&synonymous_variant	ENSP00000348019.5:p.Thr97%3D	ENST00000355773.6:c.291G>A	pathogenic/likely_pathogenic&likely_pathogenic	NA	NA	NA	1.973e-05	4.411e-05	1.595e-05	3.521e-05	113602	4	102594	4	1&1&1	NA	NA	NA	NA	YES	24	3.243663	rs386833990&CS043154&COSV63287242	9536098&15172001&28662915&17576681&20101035&28771251&25085675	6-73644407-C-T	4.87959631388267	6.11300748098167	1	4645	4	113598	4
5	149978184	5:149978184:C:T	C	T	0.00150667002890259	7	4646	2323	0	7	1	protein_coding	Transcript	SLC26A2	ENSG00000155850	ENST00000286298	stop_gained	ENSP00000286298.4:p.Arg178Ter	ENST00000286298.5:c.532C>T	pathogenic	NA	NA	NA	0.0001118	0.0001764	0.0001315	0.0001939	113464	22	102448	22	1&1&1	HC	NA	NA	PERCENTILE:0.23963963963964&GERP_DIST:806.863111162186&BP_DIST:1687&DIST_FROM_LAST_EXON:167&50_BP_RULE:PASS&ANN_ORF:231.789&MAX_ORF:231.789	YES	35	6.280213	rs104893919&CM960496&COSV105841713	20301524&11241838&8571951&12525546&15316973&21077202&21155763&8528239&11448940&15294877&18925670&7923357&10482955&20592910&32854191	5-149978184-C-T	8.54121331577432	7.77034568799686	7	4639	22	113442	22
16	8847806	16:8847806:G:C	G	C	0.000215238993405364	1	4646	2323	0	1	1	protein_coding	Transcript	PMM2	ENSG00000140650	ENST00000268261	missense_variant	ENSP00000268261.4:p.Cys241Ser	ENST00000268261.9:c.722G>C	pathogenic	deleterious(0.01)	probably_damaging(0.979)	NA	0.0002431	1.47e-05	5.981e-05	3.522e-05	113562	4	102710	2	1&1	NA	NA	NA	NA	YES	23.8	3.174694	rs80338709&CM993364	11134235&11156536&15844218&10527672&17166182&21541725&22012410&10922383&25355454&20301289&11715002&17186415&26014514&28566178&28425223	16-8847806-G-C	14.6421083949228	6.11127181730166	1	4645	4	113558	2
3	15456011	3:15456011:AG:A	AG	A	0.000215238993405364	1	4646	2323	0	1	1	protein_coding	Transcript	COLQ	ENSG00000206561	ENST00000383788	frameshift_variant	ENSP00000373298.3:p.Pro361LeufsTer65	ENST00000383788.10:c.1082del	pathogenic	NA	NA	NA	9.208e-05	7.351e-05	4.778e-05	3.522e-05	113560	4	102606	4	1&1	HC	NA	NA	PERCENTILE:0.79093567251462&GERP_DIST:229.725365643203&BP_DIST:284&DIST_FROM_LAST_EXON:215&50_BP_RULE:PASS&ANN_ORF:520.533&MAX_ORF:520.533	YES	35	5.400779	rs769982050&CD982556	9689136&24281389&22678886&28464723&23371844	3-15456011-AG-A	2.92802330846639	6.11127181730166	1	4645	4	113556	4
3	12503305	3:12503305:CAG:C	CAG	C	0.000215238993405364	1	4646	2323	0	1	1	protein_coding	Transcript	TSEN2	ENSG00000154743	ENST00000284995	frameshift_variant	ENSP00000284995.6:p.Gln118ArgfsTer4	ENST00000284995.11:c.353_354del	likely_pathogenic	NA	NA	NA	2.629e-05	2.94e-05	2.388e-05	3.524e-05	113492	4	102486	2	1	HC	NA	PHYLOCSF_WEAK	PERCENTILE:0.253218884120172&GERP_DIST:-763.429284127056&BP_DIST:1038&DIST_FROM_LAST_EXON:979&50_BP_RULE:PASS&ANN_ORF:-1964.72&MAX_ORF:-1964.72	YES	25.4	3.910674	rs755246924	NA	3-12503305-CAG-C	7.32105419746138	6.10780344510115	1	4645	4	113488	2
5	13788721	5:13788721:G:C	G	C	0.000215238993405364	1	4646	2323	0	1	1	protein_coding	Transcript	DNAH5	ENSG00000039139	ENST00000265104	missense_variant	ENSP00000265104.4:p.Ala2881Gly	ENST00000265104.5:c.8642C>G	pathogenic/likely_pathogenic	NA	benign(0.003)	NA	1.972e-05	4.41e-05	1.593e-05	3.526e-05	113458	4	102444	4	1&1	NA	NA	NA	NA	YES	20.3	2.128887	rs727502973&CM1414805	24033266&25186273&26373788	5-13788721-G-C	4.88070279830758	6.10433900752593	1	4645	4	113454	4
5	13793709	5:13793709:C:T	C	T	0.000215238993405364	1	4646	2323	0	1	1	protein_coding	Transcript	DNAH5	ENSG00000039139	ENST00000265104	missense_variant	ENSP00000265104.4:p.Arg2677Gln	ENST00000265104.5:c.8030G>A	uncertain_significance&pathogenic&likely_pathogenic	NA	probably_damaging(1)	NA	1.315e-05	1.47e-05	1.993e-05	3.527e-05	113400	4	102402	4	1&1&1	NA	NA	NA	NA	YES	28.9	4.225574	rs886043448&CM1310742&COSV54226107	24150548	5-13793709-C-T	14.6421083949228	6.10260826213112	1	4645	4	113396	4
7	66089114	7:66089114:A:G	A	G	0.00107619003392756	5	4646	2323	0	5	1	protein_coding	Transcript	ASL	ENSG00000126522	ENST00000304874	missense_variant	ENSP00000307188.9:p.Gln286Arg	ENST00000304874.14:c.857A>G	pathogenic	deleterious(0.01)	possibly_damaging(0.741)	NA	0.0001381	0.0001765	0.0001196	0.0001412	113312	16	102664	15	1&1	NA	NA	NA	NA	YES	25.9	3.8044	rs28941472&CM900030	23757202&12384776&11747432&24166829&25778938&12408190&21667091&19703900&9686346&15273245&9045711&23430928&11747433	7-66089114-A-G	6.09739395992952	7.6217424499119	5	4641	16	113296	15
17	40022789	17:40022789:C:T	C	T	0.000215238993405364	1	4646	2323	0	1	1	protein_coding	Transcript	MED24	ENSG00000008838	ENST00000394128	missense_variant	ENSP00000377686.2:p.Arg763Gln	ENST00000394128.7:c.2288G>A	likely_pathogenic	tolerated(0.06)	possibly_damaging(0.57)	NA	1.974e-05	4.413e-05	1.994e-05	3.528e-05	113392	4	102584	3	1	NA	NA	NA	NA	YES	17.42	1.757281	rs760297650	NA	17-40022789-C-T	4.87738484943042	6.10087849788448	1	4645	4	113388	3
3	136327184	3:136327184:C:T	C	T	0.000215238993405364	1	4646	2323	0	1	1	protein_coding	Transcript	PCCB	ENSG00000114054	ENST00000251654	missense_variant	ENSP00000251654.4:p.Arg410Trp	ENST00000251654.9:c.1228C>T	pathogenic/likely_pathogenic	deleterious_low_confidence(0)	probably_damaging(0.998)	NA	5.916e-05	7.353e-05	2.788e-05	3.528e-05	113378	4	102374	4	1&1	NA	NA	NA	NA	YES	26.7	3.957295	rs121964959&CM930577	22593918&15059621&2154743&8411997&10502773&22033733&8023851&15949719&12757933&12007220&15890657&27776753	3-136327184-C-T	2.92722689249782	6.10087849788448	1	4645	4	113374	4
7	107694473	7:107694473:T:G	T	G	0.00150667002890259	7	4646	2323	0	7	1	protein_coding	Transcript	SLC26A4	ENSG00000091137	ENST00000644269	missense_variant	ENSP00000494017.1:p.Leu445Trp	ENST00000644269.2:c.1334T>G	pathogenic	deleterious(0)	probably_damaging(1)	NA	7.885e-05	0.0001617	9.97e-05	0.0001944	113178	22	102164	19	1&1&1	NA	NA	NA	NA	YES	29.3	4.26811	rs111033307&CM981506&COSV55915081	24033266&16773579&26226137&9618166&15689455&20597900&18285825&15355436&19204907&23273637&16570074&24224479&18813951&96181&10602116&10874637&11748854&19615760&20128824&29048421&26752218&32645618&27771369&28964290&31589614&31599023&31020658&33614372	7-107694473-T-G	9.31768725357199	7.7503602309804	7	4639	22	113156	19
17	81707185	17:81707185:C:T	C	T	0.000215331994695589	1	4644	2322	0	1	1	protein_coding	Transcript	MRPL12	ENSG00000262814	ENST00000333676	missense_variant	ENSP00000333837.3:p.Ala181Val	ENST00000333676.8:c.542C>T	pathogenic	deleterious(0)	probably_damaging(0.993)	NA	4.599e-05	5.88e-05	1.597e-05	3.532e-05	113240	4	102406	4	1&1&1	NA	NA	NA	NA	YES	26.3	3.892818	rs577290119&CM133815&COSV61367027	23603806	17-81707185-C-T	3.66210875332634	6.09660234132472	1	4643	4	113236	4
5	119493821	5:119493821:G:A	G	A	0.000215238993405364	1	4646	2323	0	1	1	protein_coding	Transcript	HSD17B4	ENSG00000133835	ENST00000510025	missense_variant	ENSP00000424940.3:p.Arg248His	ENST00000510025.7:c.743G>A	uncertain_significance&likely_pathogenic	tolerated(0.17)	benign(0.111)	NA	2.63e-05	4.411e-05	1.595e-05	3.531e-05	113276	4	102268	3	1&1	NA	NA	NA	NA	YES	23.5	3.055212	rs748057401&COSV56340675	16385454&23308274	5-119493821-G-A	4.87959631388267	6.09569508369766	1	4645	4	113272	3
1	226982719	1:226982719:C:T	C	T	0.000215238993405364	1	4646	2323	0	1	1	protein_coding	Transcript	COQ8A	ENSG00000163050	ENST00000366777	missense_variant	ENSP00000355739.3:p.Arg299Trp	ENST00000366777.4:c.895C>T	pathogenic&pathogenic/likely_pathogenic	deleterious(0.01)	probably_damaging(0.964)	NA	2.628e-05	5.88e-05	2.79e-05	3.532e-05	113254	4	102724	4	1&1&1	NA	NA	NA	NA	YES	26.9	3.98542	rs201908721&CM118850&COSV64656650	22036850&24164873&25498144&28125198&27106809&30968303&32337771	1-226982719-C-T	3.66052709873069	6.09396923571247	1	4645	4	113250	4
1	156136257	1:156136257:C:T	C	T	0.000645717023871839	3	4646	2323	0	3	1	protein_coding	Transcript	LMNA	ENSG00000160789	ENST00000368300	missense_variant	ENSP00000357283.4:p.Arg401Cys	ENST00000368300.9:c.1201C>T	uncertain_significance&likely_pathogenic	deleterious(0.02)	NA	NA	0.0001314	0.0001617	7.626e-05	8.835e-05	113190	10	102360	8	1&1&1	NA	NA	NA	NA	YES	28.3	4.163906	rs61094188&CM023951&COSV61541984	24033266&23861362&15372542&19524666&12376891&12467752&24623722&23977161&25448463&17107595&28531892&27532257&24794538&14597414&32376792&32793522	1-156136257-C-T	3.99330255950426	7.30862505797214	3	4643	10	113180	8
19	39504079	19:39504079:C:T	C	T	0.000215238993405364	1	4646	2323	0	1	1	protein_coding	Transcript	DLL3	ENSG00000090932	ENST00000356433	stop_gained	ENSP00000348810.4:p.Arg221Ter	ENST00000356433.10:c.661C>T	pathogenic	NA	NA	NA	6.571e-06	1.47e-05	1.997e-05	3.533e-05	113232	4	102372	3	1&1&1	HC	NA	NA	PERCENTILE:0.374716553287982&GERP_DIST:-1114.54912848324&BP_DIST:1099&DIST_FROM_LAST_EXON:1094&50_BP_RULE:PASS&ANN_ORF:1376.57&MAX_ORF:1376.57	YES	36	6.865407	rs200275281&COSV52693230&COSV52694197	12746394	19-39504079-C-T	14.6421083949228	6.09224436471453	1	4645	4	113228	3
4	122239668	4:122239668:A:G	A	G	0.000215238993405364	1	4646	2323	0	1	1	protein_coding	Transcript	BLTP1	ENSG00000138688	ENST00000679879	missense_variant	ENSP00000505357.1:p.Tyr1329Cys	ENST00000679879.1:c.3986A>G	uncertain_significance&pathogenic	NA	possibly_damaging(0.897)	NA	5.26e-05	4.411e-05	3.206e-05	3.533e-05	113228	4	102212	3	1&1&1	NA	NA	NA	NA	YES	26.8	3.97858	rs770791100&COSV52680542&COSV52695429	29290337	4-122239668-A-G	4.87959631388267	6.09224436471453	1	4645	4	113224	3
12	5993907	12:5993907:G:A	G	A	0.000215238993405364	1	4646	2323	0	1	1	protein_coding	Transcript	VWF	ENSG00000110799	ENST00000261405	missense_variant	ENSP00000261405.5:p.Arg2185Trp	ENST00000261405.10:c.6553C>T	uncertain_significance&likely_pathogenic	deleterious(0)	probably_damaging(0.993)	0	3.287e-05	2.94e-05	3.591e-05	3.533e-05	113216	4	102398	3	1&1	NA	NA	NA	NA	YES	26.1	3.849503	rs569962285&COSV99777509	31064749&28916584	12-5993907-G-A	7.32105419746138	6.09224436471453	1	4645	4	113212	3
5	90725579	5:90725579:CAAGT:C	CAAGT	C	0.000216450003790669	1	4620	2310	0	1	1	protein_coding	Transcript	ADGRV1	ENSG00000164199	ENST00000405460	frameshift_variant	ENSP00000384582.2:p.Val3363AspfsTer11	ENST00000405460.9:c.10085_10088del	pathogenic	NA	NA	NA	6.574e-06	1.47e-05	1.613e-05	3.553e-05	112570	4	101640	4	1	HC	NA	NA	PERCENTILE:0.533164209079858&GERP_DIST:-556.675779667496&BP_DIST:8794&DIST_FROM_LAST_EXON:8676&50_BP_RULE:PASS&ANN_ORF:137.688&MAX_ORF:137.688	YES	35	5.366171	rs1292664749	22135276&26667666&26226137&19357117&22147658&30029497&32467589	5-90725579-CAAGT-C	14.724490053787	6.09203500677369	1	4619	4	112566	4
6	129460287	6:129460287:C:T	C	T	0.000215238993405364	1	4646	2323	0	1	1	protein_coding	Transcript	LAMA2	ENSG00000196569	ENST00000421865	stop_gained	ENSP00000400365.2:p.Arg2319Ter	ENST00000421865.3:c.6955C>T	pathogenic&likely_pathogenic	NA	NA	NA	1.318e-05	1.472e-05	1.596e-05	3.536e-05	113126	4	102118	4	1&1&1	HC	NA	NA	PERCENTILE:0.74234176539652&GERP_DIST:1500.1272613287&BP_DIST:2398&DIST_FROM_LAST_EXON:2241&50_BP_RULE:PASS&ANN_ORF:798.224&MAX_ORF:798.224	YES	44	8.689148	rs398123383&CM981166&COSV70341208	23757202&18700894&9674786&11369186&30055037&28445022&32904964	6-129460287-C-T	14.6222142259079	6.08707560535533	1	4645	4	113122	4
16	89531960	16:89531960:CGGCCCCCCCGGCTGTGGGAAGACGCTGCT:C	CGGCCCCCCCGGCTGTGGGAAGACGCTGCT	C	0.000215238993405364	1	4646	2323	0	1	1	protein_coding	Transcript	SPG7	ENSG00000197912	ENST00000645818	frameshift_variant	ENSP00000495795.2:p.Pro350GlnfsTer36	ENST00000645818.2:c.1045_1073del	pathogenic	NA	NA	NA	4.598e-05	0.0001029	1.597e-05	3.537e-05	113100	4	102360	4	1	HC	NA	NA	PERCENTILE:0.449329983249581&GERP_DIST:175.949854934216&BP_DIST:1334&DIST_FROM_LAST_EXON:1128&50_BP_RULE:PASS&ANN_ORF:1254.6&MAX_ORF:1254.6	YES	32	4.749897	rs775364547	21623769&23065789&22964162	16-89531960-CGGCCCCCCCGGCTGTGGGAAGACGCTGCT-C	2.09172977070325	6.08535463402218	1	4645	4	113096	4
16	88809750	16:88809750:C:T	C	T	0.000215238993405364	1	4646	2323	0	1	1	protein_coding	Transcript	APRT	ENSG00000198931	ENST00000378364	missense_variant	ENSP00000367615.3:p.Gly164Asp	ENST00000378364.8:c.491G>A	pathogenic	deleterious(0)	probably_damaging(0.999)	NA	6.569e-06	1.47e-05	1.596e-05	3.537e-05	113094	4	102668	4	1&1	NA	NA	NA	NA	YES	24.9	3.553097	rs768425517&CM122297	22212387	16-88809750-C-T	14.6421083949228	6.08535463402218	1	4645	4	113090	4
4	47940775	4:47940775:G:A	G	A	0.000215516993193887	1	4640	2320	0	1	1	protein_coding	Transcript	CNGA1	ENSG00000198515	ENST00000514170	stop_gained	ENSP00000426862.3:p.Arg214Ter	ENST00000514170.7:c.640C>T	pathogenic	NA	NA	NA	9.866e-05	1.47e-05	6.034e-05	3.542e-05	112924	4	101942	4	1&1&1	HC	NA	NA	PERCENTILE:0.310528869480835&GERP_DIST:4449.19265975952&BP_DIST:1420&DIST_FROM_LAST_EXON:12&50_BP_RULE:FAIL&ANN_ORF:379.392&MAX_ORF:379.392	YES	36	6.847098	rs759781200&COSV62054295&COSV62056758	25326637&29785639&26496393	4-47940775-G-A	14.6610199451624	6.08461302071957	1	4639	4	112920	4
8	43191495	8:43191495:C:T	C	T	0.000215331994695589	1	4644	2322	0	1	1	protein_coding	Transcript	HGSNAT	ENSG00000165102	ENST00000379644	stop_gained	ENSP00000368965.4:p.Arg384Ter	ENST00000379644.9:c.1150C>T	pathogenic	NA	NA	NA	3.285e-05	5.88e-05	1.605e-05	3.54e-05	113000	4	102042	4	1&1&1	HC	NA	NA	PERCENTILE:0.60272536687631&GERP_DIST:234.038224601001&BP_DIST:752&DIST_FROM_LAST_EXON:571&50_BP_RULE:PASS&ANN_ORF:388.786&MAX_ORF:388.786	YES	36	6.93889	rs775078211&CM065265&COSV52816830	17033958&18024218&23301227&17397050	8-43191495-C-T	3.66210875332634	6.08282470891494	1	4643	4	112996	4
15	77615039	15:77615039:G:A	G	A	0.000215238993405364	1	4646	2323	0	1	1	protein_coding	Transcript	LINGO1	ENSG00000169783	ENST00000355300	missense_variant	ENSP00000347451.6:p.Arg290Cys	ENST00000355300.7:c.868C>T	pathogenic	deleterious(0.01)	probably_damaging(0.998)	NA	2.628e-05	2.939e-05	2.005e-05	3.539e-05	113034	4	102114	4	1&1&1	NA	NA	NA	NA	YES	29	4.233783	rs767873726&COSV100796322&COSV62437647	NA	15-77615039-G-A	7.32354519922982	6.08191560908066	1	4645	4	113030	4
16	89531903	16:89531903:G:A	G	A	0.000215238993405364	1	4646	2323	0	1	1	protein_coding	Transcript	SPG7	ENSG00000197912	ENST00000645818	splice_acceptor_variant	NA	ENST00000645818.2:c.988-1G>A	pathogenic	NA	NA	NA	6.569e-06	1.47e-05	1.596e-05	3.539e-05	113024	4	102080	3	1&1&1	HC	NA	NA	INTRON_SIZE:1095	YES	33	4.94587	rs748309520&CS167057&COSV51948815	25741868&26626314	16-89531903-G-A	14.6421083949228	6.08191560908066	1	4645	4	113020	3
18	45867742	18:45867742:G:A	G	A	0.000222916001803242	1	4486	2243	0	1	1	protein_coding	Transcript	EPG5	ENSG00000152223	ENST00000282041	stop_gained	ENSP00000282041.4:p.Arg2078Ter	ENST00000282041.11:c.6232C>T	pathogenic	NA	NA	NA	NA	NA	1.698e-05	3.67e-05	108998	4	97990	4	1&1	HC	NA	NA	PERCENTILE:0.805167958656331&GERP_DIST:892.040872085094&BP_DIST:1501&DIST_FROM_LAST_EXON:1319&50_BP_RULE:PASS&ANN_ORF:1221.04&MAX_ORF:1221.04	YES	43	8.53279	rs587776942&CM1212062	25741868&23222957&33147747	18-45867742-G-A	NA	6.07400549872593	1	4485	4	108994	4
11	103304650	11:103304650:C:T	C	T	0.000215609994484112	1	4638	2319	0	1	1	protein_coding	Transcript	DYNC2H1	ENSG00000187240	ENST00000375735	missense_variant	ENSP00000364887.2:p.Ala3771Val	ENST00000375735.7:c.11312C>T	likely_pathogenic	tolerated(0.07)	possibly_damaging(0.627)	NA	1.973e-05	4.412e-05	2.412e-05	3.55e-05	112674	4	101750	3	1&1	NA	NA	NA	NA	YES	25.4	3.68964	rs760635983&CM1515015	NA	11-103304650-C-T	4.88689924034705	6.07352097138343	1	4637	4	112670	3
2	31529398	2:31529398:C:T	C	T	0.000215331994695589	1	4644	2322	0	1	1	protein_coding	Transcript	SRD5A2	ENSG00000277893	ENST00000622030	missense_variant	ENSP00000477587.1:p.Gly203Ser	ENST00000622030.2:c.607G>A	pathogenic	deleterious(0)	probably_damaging(0.975)	NA	2.628e-05	1.47e-05	9.242e-05	3.548e-05	112728	4	101780	3	1&1	NA	NA	NA	NA	YES	27	4.001388	rs9332961&CM971419	21147889&21540559&25899528&9135696&2154055&15266301&24665940&19342739&23329752&34276780&32713132	2-31529398-C-T	14.6484350133054	6.06910920788018	1	4643	4	112724	3
19	51353275	19:51353275:C:T	C	T	0.000215238993405364	1	4646	2323	0	1	1	protein_coding	Transcript	ETFB	ENSG00000105379	ENST00000309244	missense_variant	ENSP00000311930.3:p.Ala78Thr	ENST00000309244.9:c.232G>A	uncertain_significance&likely_pathogenic	deleterious_low_confidence(0)	possibly_damaging(0.894)	0.001	3.286e-05	2.94e-05	1.998e-05	3.548e-05	112732	4	101762	4	1&1	NA	NA	NA	NA	YES	25.3	3.671081	rs548046212&COSV58537541	31589614	19-51353275-C-T	7.32105419746138	6.06648797647589	1	4645	4	112728	4
22	42630899	22:42630899:C:T	C	T	0.000215238993405364	1	4646	2323	0	1	1	protein_coding	Transcript	CYB5R3	ENSG00000100243	ENST00000352397	missense_variant	ENSP00000338461.6:p.Val106Met	ENST00000352397.10:c.316G>A	uncertain_significance&pathogenic	tolerated_low_confidence(0.11)	possibly_damaging(0.709)	0	5.913e-05	8.82e-05	2.807e-05	3.55e-05	112678	4	102296	4	1&1	NA	NA	NA	NA	YES	24.6	3.460376	rs121965009&CM920234	18318771&1400360	22-42630899-C-T	2.44035139915379	6.06307023677083	1	4645	4	112674	4
16	88807407	16:88807407:G:A	G	A	0.000430477986810729	2	4646	2323	0	2	1	protein_coding	Transcript	CDT1	ENSG00000167513	ENST00000301019	missense_variant	ENSP00000301019.4:p.Glu468Lys	ENST00000301019.9:c.1402G>A	pathogenic&likely_pathogenic	deleterious(0)	NA	NA	5.911e-05	0.0001176	6.813e-05	6.231e-05	112350	7	102448	6	1&1&1&1	NA	NA	NA	NA	YES	26.3	3.899036	rs200652608&CM112305&COSV105894827&COSV56347439	11477602&21358631	16-88807407-G-A	3.66052709873069	6.90865008523076	2	4644	7	112343	6
10	71812882	10:71812882:CCAAT:C	CCAAT	C	0.000215238993405364	1	4646	2323	0	1	1	protein_coding	Transcript	CDH23	ENSG00000107736	ENST00000224721	frameshift_variant	ENSP00000224721.9:p.Ile3210ArgfsTer5	ENST00000224721.12:c.9626_9629del	pathogenic	NA	NA	NA	6.569e-06	1.47e-05	1.614e-05	3.563e-05	112268	4	101558	4	1	HC	NA	NA	PERCENTILE:0.956681569796324&GERP_DIST:296.71002124548&BP_DIST:437&DIST_FROM_LAST_EXON:111&50_BP_RULE:PASS&ANN_ORF:923.433&MAX_ORF:923.433	YES	35	6.258501	rs397517367	24033266	10-71812882-CCAAT-C	14.6421083949228	6.04094845370094	1	4645	4	112264	4
15	45094245	15:45094245:C:T	C	T	0.000860955973621458	4	4646	2323	0	4	1	protein_coding	Transcript	DUOX2	ENSG00000140279	ENST00000389039	missense_variant	ENSP00000373691.7:p.Gly1518Ser	ENST00000389039.11:c.4552G>A	pathogenic/likely_pathogenic&likely_pathogenic	deleterious_low_confidence(0)	probably_damaging(1)	NA	8.549e-05	0.000147	7.203e-05	0.0001159	112176	13	101160	12	1&1&1	NA	NA	NA	NA	YES	27.1	4.02184	rs368512412&CM102275&COSV66531509	31030636&20187165	15-45094245-C-T	5.8568433579691	7.42843808128954	4	4642	13	112163	12
11	71435466	11:71435466:C:T	C	T	0.000215238993405364	1	4646	2323	0	1	1	protein_coding	Transcript	DHCR7	ENSG00000172893	ENST00000355527	missense_variant	ENSP00000347717.4:p.Arg446Gln	ENST00000355527.8:c.1337G>A	pathogenic/likely_pathogenic&pathogenic&likely_pathogenic	deleterious(0)	probably_damaging(0.997)	NA	1.971e-05	2.939e-05	2.412e-05	3.566e-05	112170	4	101944	4	1&1	NA	NA	NA	NA	YES	27.1	4.01943	rs751604696&CM000699	10677299&11175299&15521979&15464432&15776424&16983147&24500076&18249054&12818773&10896306&27513191&25040602&12270273	11-71435466-C-T	7.32354519922982	6.03586633217511	1	4645	4	112166	4
1	151289853	1:151289853:C:G	C	G	0.00150667002890259	7	4646	2323	0	7	1	protein_coding	Transcript	ZNF687	ENSG00000143373	ENST00000336715	missense_variant	ENSP00000336620.5:p.Pro937Arg	ENST00000336715.11:c.2810C>G	pathogenic	tolerated(0.36)	benign(0)	0.001	0.0004336	0.0001764	0.0002104	0.0001943	72040	14	67156	12	1&1	NA	NA	NA	NA	YES	12.22	1.048497	rs148402804&CM161928	26849110&15123951&22936311&29493781	1-151289853-C-G	8.54121331577432	7.75434909368291	7	4639	14	72026	12
11	71441413	11:71441413:C:T	C	T	0.00129142997320741	6	4646	2323	0	6	1	protein_coding	Transcript	DHCR7	ENSG00000172893	ENST00000355527	missense_variant	ENSP00000347717.4:p.Gly147Asp	ENST00000355527.8:c.440G>A	pathogenic/likely_pathogenic&likely_pathogenic	deleterious(0)	probably_damaging(1)	NA	9.198e-05	0.0001764	8.838e-05	0.0001703	111594	19	100722	15	1&1	NA	NA	NA	NA	YES	23.7	3.147956	rs777425801&CM000680	10677299&10995508&15896653&12818773&21706511	11-71441413-C-T	7.32103159414634	7.58326466945047	6	4640	19	111575	15
11	77174825	11:77174825:C:T	C	T	0.000215238993405364	1	4646	2323	0	1	1	protein_coding	Transcript	MYO7A	ENSG00000137474	ENST00000409709	stop_gained	ENSP00000386331.3:p.Arg669Ter	ENST00000409709.9:c.2005C>T	pathogenic&likely_pathogenic	NA	NA	NA	1.971e-05	2.94e-05	1.618e-05	3.581e-05	111688	4	101708	4	1&1	HC	NA	NA	PERCENTILE:0.301594464500602&GERP_DIST:4196.85183209181&BP_DIST:4611&DIST_FROM_LAST_EXON:4522&50_BP_RULE:PASS&ANN_ORF:1229.99&MAX_ORF:1229.99	YES	37	7.246467	rs111033201&CM981338	24033266&21569298&25404053&27460420&25333064&8900236&21436283&9718356&25788563&28041643	11-77174825-C-T	7.32105419746138	6.01058345169965	1	4645	4	111684	4
15	34240659	15:34240659:AC:A	AC	A	0.0068876501172781	32	4646	2323	0	32	1	protein_coding	Transcript	SLC12A6	ENSG00000140199	ENST00000354181	splice_donor_variant	NA	ENST00000354181.8:c.2436+1del	uncertain_significance&pathogenic	NA	NA	NA	1.314e-05	2.94e-05	3.978e-05	8.796e-05	113682	10	102666	8	1&1	HC	NA	NA	INTRON_SIZE:1500	YES	24.9	3.749593	rs515726215&CD022746	25741868&12368912&12838516&16606917&17893295&21628467	15-34240659-AC-A	234.273813512861	78.3043442164404	32	4614	10	113672	8
2	222631623	2:222631623:G:A	G	A	0.00475161988288164	22	4630	2315	0	22	1	protein_coding	Transcript	FARSB	ENSG00000116120	ENST00000281828	missense_variant	ENSP00000281828.6:p.Thr256Met	ENST00000281828.8:c.767C>T	pathogenic&likely_pathogenic	deleterious(0)	probably_damaging(0.945)	NA	1.973e-05	1.47e-05	4e-05	6.176e-05	113336	7	102350	7	1&1	NA	NA	NA	NA	YES	25.8	3.802949	rs753710639&COSV56050562	29573043	2-222631623-G-A	323.239447815078	76.9368504352597	22	4608	7	113329	7
6	152293989	6:152293989:GCAAAT:G	GCAAAT	G	0.00150667002890259	7	4646	2323	0	7	1	protein_coding	Transcript	SYNE1	ENSG00000131018	ENST00000367255	frameshift_variant	ENSP00000356224.5:p.Asp5939AlafsTer13	ENST00000367255.10:c.17816_17820del	pathogenic	NA	NA	NA	NA	NA	7.953e-06	1.758e-05	113746	2	102730	2	1	HC	NA	NA	PERCENTILE:0.675153443964537&GERP_DIST:5094.46221178621&BP_DIST:8522&DIST_FROM_LAST_EXON:8282&50_BP_RULE:PASS&ANN_ORF:1115.29&MAX_ORF:1115.29	YES	36	6.650734	rs794727986	17159980	6-152293989-GCAAAT-G	NA	85.7036421446297	7	4639	2	113744	2
18	23949925	18:23949925:G:A	G	A	0.000860955973621458	4	4646	2323	0	4	1	protein_coding	Transcript	LAMA3	ENSG00000053747	ENST00000313654	splice_donor_variant	NA	ENST00000313654.14:c.9511+1G>A	pathogenic	NA	NA	NA	6.574e-06	1.47e-05	3.976e-06	8.791e-06	113758	1	102742	1	1&1	HC	NA	NA	INTRON_SIZE:104	YES	35	5.797316	rs1296034886&CS020063	11810295&16971478&17362460&27827380	18-23949925-G-A	58.568433579691	97.9360679810554	4	4642	1	113757	1
15	72350517	15:72350517:C:T	C	T	0.000860955973621458	4	4646	2323	0	4	1	protein_coding	Transcript	HEXA	ENSG00000213614	ENST00000268097	splice_donor_variant	NA	ENST00000268097.10:c.805+1G>A	pathogenic	NA	NA	NA	NA	NA	3.977e-06	8.793e-06	113722	1	102706	1	1&1&1	HC	NA	NA	INTRON_SIZE:1258	YES	34	5.410626	rs121907980&CS920759&CS951439	22723944&1833974&8490625&22789865&1483696&16199547&15065574&7827134&7717398	15-72350517-C-T	NA	97.9137920643077	4	4642	1	113721	1
14	23416134	14:23416134:C:T	C	T	0.000215238993405364	1	4646	2323	0	1	1	protein_coding	Transcript	MYH7	ENSG00000092054	ENST00000355349	missense_variant	ENSP00000347507.3:p.Arg1608His	ENST00000355349.4:c.4823G>A	uncertain_significance&likely_pathogenic	deleterious_low_confidence(0)	benign(0.176)	NA	1.314e-05	0	7.953e-06	0	113766	0	102752	0	1&1&1	NA	NA	NA	NA	YES	23.8	3.156573	rs587779391&CM127954&COSV62521586	24664454	14-23416134-C-T	Inf	Inf	1	4645	0	113766	0
3	121790112	3:121790112:G:A	G	A	0.000215424006455578	1	4642	2321	0	1	1	protein_coding	Transcript	IQCB1	ENSG00000173226	ENST00000310864	stop_gained	ENSP00000311505.6:p.Arg364Ter	ENST00000310864.11:c.1090C>T	pathogenic	NA	NA	NA	5.918e-05	1.471e-05	5.57e-05	0	113668	0	102652	0	1&1	HC	NA	NA	PERCENTILE:0.606566499721758&GERP_DIST:831.969919198006&BP_DIST:703&DIST_FROM_LAST_EXON:474&50_BP_RULE:PASS&ANN_ORF:328.021&MAX_ORF:328.021	YES	36	6.959624	rs727503968&CM093302	21866095&15723066&23661368&19430481&24674142&26274329&34295353	3-121790112-G-A	14.6447319140434	Inf	1	4641	0	113668	0
15	42384531	15:42384531:G:A	G	A	0.000215331994695589	1	4644	2322	0	1	1	protein_coding	Transcript	CAPN3	ENSG00000092529	ENST00000397163	missense_variant	ENSP00000380349.3:p.Asp120Asn	ENST00000397163.8:c.358G>A	pathogenic	deleterious_low_confidence(0)	probably_damaging(1)	NA	6.57e-06	1.47e-05	7.955e-06	0	113712	0	102696	0	1&1&1	NA	NA	NA	NA	YES	31	4.413523	rs765935351&CM051858&COSV58824734	NA	15-42384531-G-A	14.6484350133054	Inf	1	4643	0	113712	0
1	155235820	1:155235820:A:C	A	C	0.000215238993405364	1	4646	2323	0	1	1	protein_coding	Transcript	GBA1	ENSG00000177628	ENST00000368373	missense_variant	ENSP00000357357.3:p.Trp417Gly	ENST00000368373.8:c.1249T>G	likely_pathogenic	deleterious(0)	probably_damaging(1)	NA	NA	NA	3.976e-06	0	113760	0	102750	0	1&1	NA	NA	NA	NA	YES	25.6	3.756384	rs1450426641&CM940813	NA	1-155235820-A-C	NA	Inf	1	4645	0	113760	0
1	23820533	1:23820533:G:A	G	A	0.000215238993405364	1	4646	2323	0	1	1	protein_coding	Transcript	HMGCL	ENSG00000117305	ENST00000374490	stop_gained	ENSP00000363614.3:p.Arg41Ter	ENST00000374490.8:c.121C>T	pathogenic/likely_pathogenic&likely_pathogenic	NA	NA	NA	1.316e-05	1.47e-05	3.976e-06	0	113758	0	102742	0	1&1&1	HC	NA	NA	PERCENTILE:0.123721881390593&GERP_DIST:300.549117574096&BP_DIST:850&DIST_FROM_LAST_EXON:749&50_BP_RULE:PASS&ANN_ORF:312.492&MAX_ORF:312.492	YES	36	6.848251	rs770225915&CM980988&COSV99354092	9463337&23465862&19177531&22847177&9817922&946337&14518825&15122894&28488182&17692550	1-23820533-G-A	14.6421083949228	Inf	1	4645	0	113758	0
8	74360284	8:74360284:C:T	C	T	0.000215238993405364	1	4646	2323	0	1	1	protein_coding	Transcript	GDAP1	ENSG00000104381	ENST00000220822	missense_variant	ENSP00000220822.7:p.Pro153Leu	ENST00000220822.12:c.458C>T	uncertain_significance&pathogenic&likely_pathogenic	deleterious(0)	probably_damaging(0.996)	0	1.315e-05	1.47e-05	1.591e-05	0	113750	0	102734	0	1&1&1&1	NA	NA	NA	NA	YES	25.7	3.778467	rs538412810&CM077286&COSV55186333&COSV55187603	28751717&28244113&18504680&18421898	8-74360284-C-T	14.6421083949228	Inf	1	4645	0	113750	0
8	86743598	8:86743598:C:CT	C	CT	0.000215238993405364	1	4646	2323	0	1	1	protein_coding	Transcript	CNGB3	ENSG00000170289	ENST00000320005	frameshift_variant	ENSP00000316605.5:p.Val11GlyfsTer9	ENST00000320005.6:c.29dup	pathogenic	NA	NA	NA	6.572e-06	1.47e-05	3.977e-06	0	113734	0	102718	0	1	HC	NA	PHYLOCSF_WEAK	PERCENTILE:0.0119341563786008&GERP_DIST:-870.229897415638&BP_DIST:2384&DIST_FROM_LAST_EXON:2058&50_BP_RULE:PASS&ANN_ORF:-523.671&MAX_ORF:-523.671	YES	24.8	3.725354	rs1442286151	28795510&15657609	8-86743598-C-CT	14.6421083949228	Inf	1	4645	0	113734	0
11	19182719	11:19182719:G:A	G	A	0.000215238993405364	1	4646	2323	0	1	1	protein_coding	Transcript	CSRP3	ENSG00000129170	ENST00000265968	missense_variant	ENSP00000265968.3:p.Thr179Met	ENST00000265968.9:c.536C>T	uncertain_significance&likely_pathogenic	deleterious_low_confidence(0)	NA	NA	3.287e-05	1.47e-05	3.182e-05	0	113712	0	102696	0	1	NA	NA	NA	NA	YES	24.5	3.421048	rs142019584	24033266	11-19182719-G-A	14.6421083949228	Inf	1	4645	0	113712	0
1	75761186	1:75761186:A:C	A	C	0.000215238993405364	1	4646	2323	0	1	1	protein_coding	Transcript	ACADM	ENSG00000117054	ENST00000370841	missense_variant	ENSP00000359878.5:p.Tyr337Ser	ENST00000370841.9:c.1010A>C	likely_pathogenic	deleterious_low_confidence(0)	benign(0.408)	NA	NA	NA	3.977e-06	0	113708	0	102694	0	1&1&1	NA	NA	NA	NA	YES	22	2.384077	rs1323513432&CM128327&COSV63720094	23028790&24966162	1-75761186-A-C	NA	Inf	1	4645	0	113708	0
1	63402344	1:63402344:G:GT	G	GT	0.000215424006455578	1	4642	2321	0	1	1	protein_coding	Transcript	ALG6	ENSG00000088035	ENST00000263440	splice_donor_variant	NA	ENST00000263440.6:c.257+1_257+2insT	likely_pathogenic&pathogenic	NA	NA	NA	NA	NA	1.594e-05	0	113594	0	102604	0	1&1	HC	NA	NA	INTRON_SIZE:2109	YES	25.2	3.842054	rs745426479&CI035552	9536098&17576681&12855228	1-63402344-G-GT	NA	Inf	1	4641	0	113594	0
7	138734133	7:138734133:T:TA	T	TA	0.000215238993405364	1	4646	2323	0	1	1	protein_coding	Transcript	ATP6V0A4	ENSG00000105929	ENST00000310018	splice_region_variant&intron_variant	NA	ENST00000310018.7:c.1691+2dup	likely_pathogenic&pathogenic	NA	NA	NA	1.973e-05	1.47e-05	3.978e-06	0	113688	0	102674	0	1	NA	NA	NA	NA	YES	17.44	1.798453	rs753232747	9536098&12414817&17576681	7-138734133-T-TA	14.6421083949228	Inf	1	4645	0	113688	0
8	91071260	8:91071260:C:T	C	T	0.000863557972479612	4	4632	2316	0	4	1	protein_coding	Transcript	OTUD6B	ENSG00000155100	ENST00000404789	stop_gained	ENSP00000384190.4:p.Gln69Ter	ENST00000404789.8:c.205C>T	likely_pathogenic	NA	NA	NA	1.317e-05	2.94e-05	3.991e-06	8.828e-06	113272	1	102350	1	1	HC	NA	NA	PERCENTILE:0.232426303854875&GERP_DIST:715.625405913591&BP_DIST:672&DIST_FROM_LAST_EXON:588&50_BP_RULE:PASS&ANN_ORF:832.756&MAX_ORF:832.756	YES	36	6.806375	rs1395982289	NA	8-91071260-C-T	29.3727201523677	97.8203412414603	4	4628	1	113271	1
2	219146736	2:219146736:G:A	G	A	0.000215331994695589	1	4644	2322	0	1	1	protein_coding	Transcript	NHEJ1	ENSG00000187736	ENST00000356853	stop_gained&splice_region_variant	ENSP00000349313.5:p.Arg178Ter	ENST00000356853.10:c.532C>T	pathogenic	NA	NA	NA	NA	NA	7.958e-06	0	113634	0	102646	0	1&1	HC	NA	NA	PERCENTILE:0.591111111111111&GERP_DIST:19.3307779217139&BP_DIST:365&DIST_FROM_LAST_EXON:291&50_BP_RULE:PASS&ANN_ORF:260.81&MAX_ORF:260.81	YES	39	7.682746	rs118204453&CM067705	16439204	2-219146736-G-A	NA	Inf	1	4643	0	113634	0
5	178991560	5:178991560:CT:C	CT	C	0.000215238993405364	1	4646	2323	0	1	1	protein_coding	Transcript	GRM6	ENSG00000113262	ENST00000517717	splice_acceptor_variant	NA	ENST00000517717.3:c.722-2del	likely_pathogenic	NA	NA	NA	1.315e-05	0	3.978e-06	0	113668	0	102684	0	1&1	HC	NA	NA	INTRON_SIZE:307	YES	23	2.89484	rs758498215&COSV51444279	15781871&16199547&22008250&16622103&22959359	5-178991560-CT-C	Inf	Inf	1	4645	0	113668	0
10	99810200	10:99810200:C:T	C	T	0.000215238993405364	1	4646	2323	0	1	1	protein_coding	Transcript	ABCC2	ENSG00000023839	ENST00000647814	stop_gained	ENSP00000497274.1:p.Arg628Ter	ENST00000647814.1:c.1882C>T	pathogenic	NA	NA	NA	NA	NA	3.979e-06	0	113640	0	102624	0	1&1	HC	NA	NA	PERCENTILE:0.405778352738249&GERP_DIST:902.699249698967&BP_DIST:2738&DIST_FROM_LAST_EXON:2609&50_BP_RULE:PASS&ANN_ORF:327.425&MAX_ORF:327.425	YES	44	8.565871	rs775410341&COSV64984500	NA	10-99810200-C-T	NA	Inf	1	4645	0	113640	0
2	135808812	2:135808812:G:A	G	A	0.000215238993405364	1	4646	2323	0	1	1	protein_coding	Transcript	LCT	ENSG00000115850	ENST00000264162	stop_gained	ENSP00000264162.2:p.Gln1179Ter	ENST00000264162.7:c.3535C>T	pathogenic	NA	NA	NA	1.971e-05	4.409e-05	3.981e-06	0	113614	0	102598	0	1	HC	NA	NA	PERCENTILE:0.611168741355463&GERP_DIST:301.966195476055&BP_DIST:2240&DIST_FROM_LAST_EXON:2020&50_BP_RULE:PASS&ANN_ORF:8239.15&MAX_ORF:8239.15	YES	38	7.514163	rs749118441	16400612&25881162	2-135808812-G-A	4.88180978465331	Inf	1	4645	0	113614	0
19	38496306	19:38496306:G:A	G	A	0.000215238993405364	1	4646	2323	0	1	1	protein_coding	Transcript	RYR1	ENSG00000196218	ENST00000359596	missense_variant	ENSP00000352608.2:p.Val2214Ile	ENST00000359596.8:c.6640G>A	uncertain_significance&pathogenic	NA	benign(0.182)	NA	5.256e-05	2.94e-05	7.965e-06	0	113594	0	102692	0	1&1&1&1	NA	NA	NA	NA	YES	24.3	3.380321	rs193922795&CM014979&COSV62089746&COSV62103535	11575529&16084090	19-38496306-G-A	7.32105419746138	Inf	1	4645	0	113594	0
1	162776341	1:162776341:C:T	C	T	0.000215238993405364	1	4646	2323	0	1	1	protein_coding	Transcript	DDR2	ENSG00000162733	ENST00000367921	missense_variant	ENSP00000356898.3:p.Arg752Cys	ENST00000367921.8:c.2254C>T	pathogenic	deleterious_low_confidence(0)	NA	NA	NA	NA	0	0	113592	0	102576	0	1&1&1	NA	NA	NA	NA	YES	30	4.348011	rs121964863&CM090153&COSV63370248	20223752&8818447&19110212	1-162776341-C-T	NA	Inf	1	4645	0	113592	0
14	50628155	14:50628155:G:A	G	A	0.000215238993405364	1	4646	2323	0	1	1	protein_coding	Transcript	ATL1	ENSG00000198513	ENST00000358385	missense_variant	ENSP00000351155.7:p.Arg415Gln	ENST00000358385.12:c.1244G>A	uncertain_significance&likely_pathogenic	tolerated_low_confidence(0.38)	benign(0.009)	NA	NA	NA	3.98e-06	0	113582	0	102566	0	1&1&1	NA	NA	NA	NA	YES	22.5	2.516925	rs397514712&CM135910&COSV104417950	24451228&15184642&23483706&20932283&24417445&19459885&16401858&26671083	14-50628155-G-A	NA	Inf	1	4645	0	113582	0
11	108282796	11:108282796:G:A	G	A	0.000215424006455578	1	4642	2321	0	1	1	protein_coding	Transcript	ATM	ENSG00000149311	ENST00000675843	stop_gained	ENSP00000501606.1:p.Trp1221Ter	ENST00000675843.1:c.3663G>A	pathogenic	NA	NA	NA	1.315e-05	2.94e-05	3.986e-06	0	113484	0	102506	0	1&1&1	HC	NA	NA	PERCENTILE:0.399411187438665&GERP_DIST:5285.62066048384&BP_DIST:5470&DIST_FROM_LAST_EXON:5287&50_BP_RULE:PASS&PHYLOCSF_TOO_SHORT	YES	39	7.828751	rs864622490&CM990209&COSV53764189	12815592&21665257&25037873&25614872&22071889&10330348&23807571&12673797	11-108282796-G-A	7.32734715835299	Inf	1	4641	0	113484	0
12	32824163	12:32824163:C:G	C	G	0.000215331994695589	1	4644	2322	0	1	1	protein_coding	Transcript	PKP2	ENSG00000057294	ENST00000340811	splice_acceptor_variant	NA	ENST00000340811.9:c.1557-1G>C	pathogenic	NA	NA	NA	2.63e-05	0	1.199e-05	0	113526	0	102516	0	1&1	HC	NA	NA	INTRON_SIZE:16865	YES	33	5.321655	rs78897684&CS102837	15489853&23911551	12-32824163-C-G	Inf	Inf	1	4643	0	113526	0
3	58108461	3:58108461:C:T	C	T	0.000215238993405364	1	4646	2323	0	1	1	protein_coding	Transcript	FLNB	ENSG00000136068	ENST00000295956	stop_gained	ENSP00000295956.5:p.Arg649Ter	ENST00000295956.9:c.1945C>T	pathogenic	NA	NA	NA	NA	NA	3.983e-06	0	113574	0	102612	0	1&1&1	HC	NA	NA	PERCENTILE:0.249071584069663&GERP_DIST:7334.57114935517&BP_DIST:5831&DIST_FROM_LAST_EXON:5644&50_BP_RULE:PASS&ANN_ORF:781.77&MAX_ORF:781.77	YES	39	7.814785	rs80356517&CM040999&COSV55897351	20301736&26380986	3-58108461-C-T	NA	Inf	1	4645	0	113574	0
4	76174276	4:76174276:G:A	G	A	0.000860955973621458	4	4646	2323	0	4	1	protein_coding	Transcript	SCARB2	ENSG00000138760	ENST00000264896	stop_gained	ENSP00000264896.2:p.Gln288Ter	ENST00000264896.8:c.862C>T	pathogenic	NA	NA	NA	1.314e-05	2.94e-05	3.981e-06	8.812e-06	113482	1	102470	1	1&1	HC	NA	NA	PERCENTILE:0.599860821155184&GERP_DIST:396.514225387573&BP_DIST:570&DIST_FROM_LAST_EXON:532&50_BP_RULE:PASS&ANN_ORF:1042.65&MAX_ORF:1042.65	YES	36	6.912515	rs121909118&CM081419	15364701&18308289&19597094&21670406&19847901&34193186	4-76174276-G-A	29.2842167898455	97.7026751726575	4	4642	1	113481	1
1	93997872	1:93997872:T:C	T	C	0.000215238993405364	1	4646	2323	0	1	1	protein_coding	Transcript	ABCA4	ENSG00000198691	ENST00000370225	missense_variant	ENSP00000359245.3:p.Thr2240Ala	ENST00000370225.4:c.6718A>G	uncertain_significance&pathogenic/likely_pathogenic	deleterious_low_confidence(0)	probably_damaging(0.944)	NA	9.202e-05	8.819e-05	1.593e-05	0	113494	0	102490	0	1&1	NA	NA	NA	NA	YES	27.8	4.106143	rs779585931&CM070621	23755871&21911583&17296903&32619608&21915583	1-93997872-T-C	2.4406281143595	Inf	1	4645	0	113494	0
9	104793256	9:104793256:G:A	G	A	0.000215238993405364	1	4646	2323	0	1	1	protein_coding	Transcript	ABCA1	ENSG00000165029	ENST00000374736	stop_gained	ENSP00000363868.3:p.Arg1851Ter	ENST00000374736.8:c.5551C>T	pathogenic	NA	NA	NA	NA	NA	3.982e-06	0	113472	0	102458	0	1&1	HC	NA	NA	PERCENTILE:0.818007662835249&GERP_DIST:1577.43662534803&BP_DIST:1226&DIST_FROM_LAST_EXON:1086&50_BP_RULE:PASS&ANN_ORF:861.931&MAX_ORF:861.931	YES	47	9.080508	rs1262486352&CM020397	NA	9-104793256-G-A	NA	Inf	1	4645	0	113472	0
7	117642472	7:117642472:G:A	G	A	0.000215238993405364	1	4646	2323	0	1	1	protein_coding	Transcript	CFTR	ENSG00000001626	ENST00000003084	missense_variant	ENSP00000003084.6:p.Ser1251Asn	ENST00000003084.11:c.3752G>A	pathogenic&drug_response	deleterious_low_confidence(0)	probably_damaging(0.966)	NA	1.314e-05	1.47e-05	7.966e-06	0	113470	0	102456	0	1&1	NA	NA	NA	NA	YES	26.5	3.919186	rs74503330&CM920185	22992668&29193749&22975760&18456578&23974870&7504969&25514096&22293084&8477260&9150843&1284535&25489051&7525963&30563187&23483918&26989879&27160424&17481968&24440181&31019283&25266159	7-117642472-G-A	14.6421083949228	Inf	1	4645	0	113470	0
8	86579224	8:86579224:G:A	G	A	0.000215238993405364	1	4646	2323	0	1	1	protein_coding	Transcript	CNGB3	ENSG00000170289	ENST00000320005	stop_gained	ENSP00000316605.5:p.Arg604Ter	ENST00000320005.6:c.1810C>T	pathogenic&likely_pathogenic	NA	NA	0	1.972e-05	0	7.969e-06	0	113462	0	102466	0	1&1&1	HC	NA	NA	PERCENTILE:0.744855967078189&GERP_DIST:-541.389099359512&BP_DIST:618&DIST_FROM_LAST_EXON:292&50_BP_RULE:PASS&ANN_ORF:744.558&MAX_ORF:744.558	YES	37	7.270704	rs200805087&CM172921&COSV60684788	28795510	8-86579224-G-A	Inf	Inf	1	4645	0	113462	0
3	122284257	3:122284257:G:T	G	T	0.000215238993405364	1	4646	2323	0	1	1	protein_coding	Transcript	CASR	ENSG00000036828	ENST00000639785	missense_variant	ENSP00000491584.2:p.Gly768Val	ENST00000639785.2:c.2303G>T	pathogenic&uncertain_significance	deleterious(0)	probably_damaging(0.959)	0	6.572e-06	0	2.789e-05	0	113456	0	102508	0	1&1	NA	NA	NA	NA	YES	26.6	3.943996	rs201858689&CM124147	22422767&24854525	3-122284257-G-T	Inf	Inf	1	4645	0	113456	0
12	112870006	12:112870006:G:C	G	C	0.000215331994695589	1	4644	2322	0	1	1	protein_coding	Transcript	RPH3A	ENSG00000089169	ENST00000389385	missense_variant	ENSP00000374036.4:p.Gly255Arg	ENST00000389385.9:c.763G>C	pathogenic	tolerated(0.17)	NA	NA	1.314e-05	0	1.993e-05	0	113406	0	102434	0	1	NA	NA	NA	NA	YES	18.33	1.879204	rs779991033	NA	12-112870006-G-C	Inf	Inf	1	4643	0	113406	0
3	186582011	3:186582011:C:T	C	T	0.000215331994695589	1	4644	2322	0	1	1	protein_coding	Transcript	DNAJB11	ENSG00000090520	ENST00000265028	stop_gained	ENSP00000265028.3:p.Arg206Ter	ENST00000265028.8:c.616C>T	pathogenic	NA	NA	NA	6.575e-06	1.47e-05	3.986e-06	0	113404	0	102420	0	1&1	HC	NA	NA	PERCENTILE:0.571959145775302&GERP_DIST:571.387174361944&BP_DIST:457&DIST_FROM_LAST_EXON:393&50_BP_RULE:PASS&ANN_ORF:467.612&MAX_ORF:467.612	YES	36	6.92981	rs941713150&COSV54001802	29706351	3-186582011-C-T	14.6484350133054	Inf	1	4643	0	113404	0
1	19239975	1:19239975:A:C	A	C	0.00021598300372716	1	4630	2315	0	1	1	protein_coding	Transcript	EMC1	ENSG00000127463	ENST00000477853	stop_gained	ENSP00000420608.1:p.Leu266Ter	ENST00000477853.6:c.797T>G	pathogenic	NA	NA	NA	6.572e-06	1.47e-05	8.001e-06	0	113060	0	102074	0	1	HC	NA	NA	PERCENTILE:0.267270288397049&GERP_DIST:2492.79340873957&BP_DIST:2170&DIST_FROM_LAST_EXON:1991&50_BP_RULE:PASS&ANN_ORF:958.794&MAX_ORF:958.794	YES	40	7.954751	rs1277233450	26942288&29271071&26572623	1-19239975-A-C	14.6927213419837	Inf	1	4629	0	113060	0
16	88840990	16:88840990:ACCACTTGCCGACAATCTTG:A	ACCACTTGCCGACAATCTTG	A	0.000215238993405364	1	4646	2323	0	1	1	protein_coding	Transcript	GALNS	ENSG00000141012	ENST00000268695	splice_donor_variant&coding_sequence_variant	NA	ENST00000268695.10:c.405_422+1del	pathogenic	NA	NA	NA	6.572e-06	1.47e-05	0	0	113398	0	102732	0	1	HC	NA	NA	INTRON_SIZE:3226	YES	25.7	3.986128	rs398123437	15235041&23876334&9375852&23227063&12442278&24726177&32993725&34387910	16-88840990-ACCACTTGCCGACAATCTTG-A	14.6421083949228	Inf	1	4645	0	113398	0
9	35091525	9:35091525:T:TG	T	TG	0.000215238993405364	1	4646	2323	0	1	1	protein_coding	Transcript	PIGO	ENSG00000165282	ENST00000378617	frameshift_variant	ENSP00000367880.3:p.Thr788HisfsTer5	ENST00000378617.4:c.2361dup	likely_pathogenic&pathogenic	NA	NA	NA	NA	NA	0	0	113366	0	102548	0	1	HC	NA	NA	PERCENTILE:0.722018348623853&GERP_DIST:955.250782480836&BP_DIST:905&DIST_FROM_LAST_EXON:776&50_BP_RULE:PASS&ANN_ORF:7208.22&MAX_ORF:7208.22	YES	24.6	3.655061	rs770591449	22683086&24417746	9-35091525-T-TG	NA	Inf	1	4645	0	113366	0
1	216200070	1:216200070:T:C	T	C	0.000215238993405364	1	4646	2323	0	1	1	protein_coding	Transcript	USH2A	ENSG00000042781	ENST00000307340	missense_variant	ENSP00000305941.3:p.Tyr1123Cys	ENST00000307340.8:c.3368A>G	likely_pathogenic&pathogenic	NA	probably_damaging(0.998)	NA	1.319e-05	0	1.595e-05	0	113338	0	102324	0	1&1	NA	NA	NA	NA	YES	23.5	3.064275	rs775177930&CM071127	16963483&28559085&26927203&24367894&33576794	1-216200070-T-C	Inf	Inf	1	4645	0	113338	0
12	32679391	12:32679391:A:T	A	T	0.000215331994695589	1	4644	2322	0	1	1	protein_coding	Transcript	DNM1L	ENSG00000087470	ENST00000549701	stop_gained	ENSP00000450399.1:p.Lys10Ter	ENST00000549701.6:c.28A>T	pathogenic&likely_pathogenic	NA	NA	NA	1.972e-05	1.47e-05	1.994e-05	0	113214	0	102376	0	1	HC	NA	NA	PERCENTILE:0.0126639529624604&GERP_DIST:2587.50537915961&BP_DIST:2164&DIST_FROM_LAST_EXON:2108&50_BP_RULE:PASS&ANN_ORF:632.97&MAX_ORF:632.97	YES	41	8.12699	rs745921568	26825290&27328748	12-32679391-A-T	14.6484350133054	Inf	1	4643	0	113214	0
6	24503432	6:24503432:C:T	C	T	0.000215238993405364	1	4646	2323	0	1	1	protein_coding	Transcript	ALDH5A1	ENSG00000112294	ENST00000357578	missense_variant&splice_region_variant	ENSP00000350191.3:p.Pro203Leu	ENST00000357578.8:c.608C>T	uncertain_significance&pathogenic	deleterious(0)	NA	NA	1.314e-05	1.47e-05	1.205e-05	0	113152	0	102430	0	1&1&1	NA	NA	NA	NA	YES	32	4.581462	rs906284769&CM158722&COSV62374548	32402538&26268900&27815844	6-24503432-C-T	14.6421083949228	Inf	1	4645	0	113152	0
12	51916219	12:51916219:G:A	G	A	0.000215238993405364	1	4646	2323	0	1	1	protein_coding	Transcript	ACVRL1	ENSG00000139567	ENST00000388922	missense_variant	ENSP00000373574.4:p.Arg411Gln	ENST00000388922.9:c.1232G>A	pathogenic&pathogenic/likely_pathogenic	deleterious_low_confidence(0)	probably_damaging(0.992)	NA	NA	NA	7.98e-06	0	113150	0	102228	0	1&1&1&1	NA	NA	NA	NA	YES	32	4.573991	rs121909284&CM040665&CM960013&COSV66359807	30617053&8640225&14684682&15024723&20414677&16123970&23805858&17384219&20501893&32573726&33969094	12-51916219-G-A	NA	Inf	1	4645	0	113150	0
11	6391845	11:6391845:GAGCCTGTTGAGTGGGCTGGGCCC:G	GAGCCTGTTGAGTGGGCTGGGCCC	G	0.000215238993405364	1	4646	2323	0	1	1	protein_coding	Transcript	SMPD1	ENSG00000166311	ENST00000342245	frameshift_variant	ENSP00000340409.4:p.Leu262ArgfsTer4	ENST00000342245.9:c.781_803del	likely_pathogenic&pathogenic	NA	NA	NA	1.97e-05	1.47e-05	4.003e-06	0	113128	0	102198	0	1	HC	NA	NA	PERCENTILE:0.423523206751055&GERP_DIST:747.040466290713&BP_DIST:1111&DIST_FROM_LAST_EXON:702&50_BP_RULE:PASS&ANN_ORF:4520.54&MAX_ORF:4520.54	YES	34	5.001562	rs794727252	15221801&12369017&17011332&12712061&15234149&23418865	11-6391845-GAGCCTGTTGAGTGGGCTGGGCCC-G	14.6421083949228	Inf	1	4645	0	113128	0
18	31521111	18:31521111:G:A	G	A	0.000215238993405364	1	4646	2323	0	1	1	protein_coding	Transcript	DSG2	ENSG00000046604	ENST00000261590	missense_variant	ENSP00000261590.8:p.Ala131Thr	ENST00000261590.13:c.391G>A	uncertain_significance&likely_pathogenic	deleterious(0)	NA	NA	1.315e-05	2.941e-05	1.204e-05	0	113014	0	102004	0	1	NA	NA	NA	NA	YES	25.5	3.720766	rs373542380	NA	18-31521111-G-A	7.31856488967577	Inf	1	4645	0	113014	0
11	77156909	11:77156909:G:A	G	A	0.000215238993405364	1	4646	2323	0	1	1	protein_coding	Transcript	MYO7A	ENSG00000137474	ENST00000409709	missense_variant	ENSP00000386331.3:p.Gly214Arg	ENST00000409709.9:c.640G>A	pathogenic&likely_pathogenic	deleterious_low_confidence(0)	probably_damaging(0.999)	NA	6.57e-06	1.47e-05	8.027e-06	0	112936	0	102028	0	1&1&1	NA	NA	NA	NA	YES	29.6	4.300844	rs111033283&CM971011&COSV68685913	24033266&22135276&19683999&20497194&9382091&16470552&21436283&18181211&25468891&26969326&23451239&24199935	11-77156909-G-A	14.6421083949228	Inf	1	4645	0	112936	0
19	38523116	19:38523116:G:A	G	A	0.000215238993405364	1	4646	2323	0	1	1	protein_coding	Transcript	RYR1	ENSG00000196218	ENST00000359596	splice_donor_variant	NA	ENST00000359596.8:c.10347+1G>A	pathogenic&likely_pathogenic	NA	NA	NA	NA	NA	3.995e-06	0	112902	0	102112	0	1&1&1	HC	NA	NA	INTRON_SIZE:101	YES	34	5.713145	rs111436401&CS157285&COSV100615467	25356970&20839240&20583297&23919265&16199547&25957634&28818389&35535697	19-38523116-G-A	NA	Inf	1	4645	0	112902	0
11	6391807	11:6391807:G:A	G	A	0.000215238993405364	1	4646	2323	0	1	1	protein_coding	Transcript	SMPD1	ENSG00000166311	ENST00000342245	missense_variant	ENSP00000340409.4:p.Glu248Lys	ENST00000342245.9:c.742G>A	uncertain_significance&pathogenic&pathogenic/likely_pathogenic	tolerated(0.18)	benign(0.411)	NA	1.314e-05	1.47e-05	0	0	112882	0	102132	0	1&1&1&1	NA	NA	NA	NA	YES	23.3	2.961697	rs200763423&CM041853&CM130660&COSV54968421	15221801&12369017&23356216&19411774	11-6391807-G-A	14.6421083949228	Inf	1	4645	0	112882	0
19	47475502	19:47475502:G:A	G	A	0.000215238993405364	1	4646	2323	0	1	1	protein_coding	Transcript	KPTN	ENSG00000118162	ENST00000338134	stop_gained	ENSP00000337850.2:p.Arg409Ter	ENST00000338134.8:c.1225C>T	uncertain_significance&likely_pathogenic	NA	NA	NA	6.571e-06	0	4.02e-06	0	112860	0	101952	0	1&1	LC	END_TRUNC	NA	PERCENTILE:0.93440122044241&GERP_DIST:-122.583728170395&BP_DIST:86&DIST_FROM_LAST_EXON:-42&50_BP_RULE:FAIL&ANN_ORF:180.237&MAX_ORF:180.237	YES	40	8.016406	rs761616995&COSV52637863	NA	19-47475502-G-A	Inf	Inf	1	4645	0	112860	0
16	67651316	16:67651316:G:A	G	A	0.000215238993405364	1	4646	2323	0	1	1	protein_coding	Transcript	CARMIL2	ENSG00000159753	ENST00000334583	splice_donor_variant	NA	ENST00000334583.11:c.2313+1G>A	likely_pathogenic	NA	NA	NA	NA	NA	4.019e-06	0	112714	0	101940	0	1&1	HC	NA	NA	INTRON_SIZE:85	YES	32	4.529316	rs765817045&COSV58029585	NA	16-67651316-G-A	NA	Inf	1	4645	0	112714	0
19	38483311	19:38483311:G:A	G	A	0.000430477986810729	2	4646	2323	0	2	1	protein_coding	Transcript	RYR1	ENSG00000196218	ENST00000359596	missense_variant	ENSP00000352608.2:p.Ala1577Thr	ENST00000359596.8:c.4729G>A	uncertain_significance&pathogenic	NA	probably_damaging(0.951)	0	3.943e-05	0	1.198e-05	0	67226	0	62590	0	1&1	NA	NA	NA	NA	YES	26.5	3.922607	rs118192120&CM064217	17365175&16940308&20301565	19-38483311-G-A	Inf	Inf	2	4644	0	67226	0
3	48590219	3:48590219:G:A	G	A	0.000215238993405364	1	4646	2323	0	1	1	protein_coding	Transcript	COL7A1	ENSG00000114270	ENST00000681320	stop_gained	ENSP00000506558.1:p.Arg682Ter	ENST00000681320.1:c.2044C>T	pathogenic	NA	NA	NA	1.315e-05	1.471e-05	0	0	111064	0	100398	0	1&1&1	HC	NA	NA	PERCENTILE:0.231352574985852&GERP_DIST:3233.28499006341&BP_DIST:6688&DIST_FROM_LAST_EXON:6672&50_BP_RULE:PASS&PHYLOCSF_TOO_SHORT	YES	33	5.212454	rs1262422383&CM992837&COSV100097898	10504458	3-48590219-G-A	14.6321545482913	Inf	1	4645	0	111064	0
2	151570496	2:151570496:C:T	C	T	0.000220166999497451	1	4542	2271	0	1	1	protein_coding	Transcript	NEB	ENSG00000183091	ENST00000397345	splice_donor_variant	NA	ENST00000397345.8:c.17118+1G>A	pathogenic	NA	NA	NA	NA	NA	8.418e-06	0	108354	0	97960	0	1&1&1&1	HC	NA	NA	INTRON_SIZE:104	YES	34	5.772394	rs747946275&CS126210&CS1413942&COSV51419195	22367672&27933661	2-151570496-C-T	NA	Inf	1	4541	0	108354	0
19	41879290	19:41879290:G:A	G	A	0.000215238993405364	1	4646	2323	0	1	1	protein_coding	Transcript	CD79A	ENSG00000105369	ENST00000221972	splice_donor_variant	NA	ENST00000221972.8:c.379+1G>A	likely_pathogenic	NA	NA	NA	NA	NA	0	0	109362	0	99444	0	1&1	HC	NA	NA	INTRON_SIZE:245	YES	33	5.151163	rs1555843601&CS020802	11920841	19-41879290-G-A	NA	Inf	1	4645	0	109362	0
8	38144307	8:38144307:A:G	A	G	0.000860955973621458	4	4646	2323	0	4	1	protein_coding	Transcript	STAR	ENSG00000147465	ENST00000276449	missense_variant	ENSP00000276449.3:p.Leu275Pro	ENST00000276449.9:c.824T>C	likely_pathogenic&pathogenic	deleterious(0)	probably_damaging(0.998)	NA	3.285e-05	7.348e-05	8.281e-06	9.153e-06	109256	1	99350	1	1&1	NA	NA	NA	NA	YES	26.8	3.977072	rs762245736&CM962757	8948562&11279152&15666846&18729825	8-38144307-A-G	11.7168749812392	94.062708797275	4	4642	1	109255	1
14	74502911	14:74502911:C:T	C	T	0.000215238993405364	1	4646	2323	0	1	1	protein_coding	Transcript	LTBP2	ENSG00000119681	ENST00000261978	missense_variant	ENSP00000261978.4:p.Val1638Met	ENST00000261978.9:c.4912G>A	uncertain_significance&likely_pathogenic	tolerated(0.11)	probably_damaging(0.969)	NA	0.0003614	2.94e-05	0.0001328	3.591e-05	111394	4	100562	4	1&1	NA	NA	NA	NA	YES	22.9	2.739271	rs137854860&CM1310407	23401661	14-74502911-C-T	7.32105419746138	5.99384554178124	1	4645	4	111390	4
7	21807981	7:21807981:G:A	G	A	0.000218914006836712	1	4568	2284	0	1	1	protein_coding	Transcript	DNAH11	ENSG00000105877	ENST00000409508	missense_variant	ENSP00000475939.1:p.Gly3422Arg	ENST00000409508.8:c.10264G>A	likely_pathogenic	deleterious_low_confidence(0)	probably_damaging(0.96)	NA	NA	NA	1.657e-05	3.654e-05	109484	4	99032	4	1&1&1	NA	NA	NA	NA	YES	26.9	3.981922	rs764509824&CM105718&COSV100178844	20513915	7-21807981-G-A	NA	5.99107845749076	1	4567	4	109480	4
4	1805761	4:1805761:G:A	G	A	0.000430477986810729	2	4646	2323	0	2	1	protein_coding	Transcript	FGFR3	ENSG00000068078	ENST00000440486	missense_variant	ENSP00000414914.2:p.Val553Met	ENST00000440486.8:c.1657G>A	uncertain_significance&conflicting_interpretations_of_pathogenicity&likely_pathogenic	deleterious_low_confidence(0)	probably_damaging(0.978)	NA	0.0001774	0.0001323	0.0001457	6.32e-05	110752	7	101054	7	1	NA	NA	NA	NA	YES	25.7	3.762325	rs199544087	22869148&26491355	4-1805761-G-A	3.25380186553839	6.81136055080267	2	4644	7	110745	7
3	183057343	3:183057343:G:A	G	A	0.000215238993405364	1	4646	2323	0	1	1	protein_coding	Transcript	MCCC1	ENSG00000078070	ENST00000265594	stop_gained	ENSP00000265594.4:p.Arg281Ter	ENST00000265594.9:c.841C>T	pathogenic	NA	NA	0.001	2.63e-05	4.411e-05	4.508e-05	3.642e-05	109834	4	99370	4	1&1&1	HC	NA	NA	PERCENTILE:0.38613406795225&GERP_DIST:353.269092371687&BP_DIST:1326&DIST_FROM_LAST_EXON:1198&50_BP_RULE:PASS&ANN_ORF:758.546&MAX_ORF:758.546	YES	38	7.509713	rs185741664&CM122219&COSV55609578	11181649&15359379&22642865&22264772	3-183057343-G-A	4.87959631388267	5.90991195511709	1	4645	4	109830	4
9	136806154	9:136806154:G:A	G	A	0.000860955973621458	4	4646	2323	0	4	1	protein_coding	Transcript	CCDC183	ENSG00000213213	ENST00000338005	stop_gained	ENSP00000338013.6:p.Trp342Ter	ENST00000338005.7:c.1025G>A	likely_pathogenic	NA	NA	NA	0.0001577	5.883e-05	0.0001099	0.0001159	60414	7	57134	6	1&1	HC	NA	NA	PERCENTILE:0.638629283489097&GERP_DIST:-334.061681818962&BP_DIST:576&DIST_FROM_LAST_EXON:458&50_BP_RULE:PASS&ANN_ORF:408.705&MAX_ORF:408.705	YES	36	6.937824	rs749875462&COSV100272932	33279834&34072005	9-136806154-G-A	14.6346417409733	7.42843808128954	4	4642	7	60407	6
5	168486503	5:168486503:A:G	A	G	0.000645717023871839	3	4646	2323	0	3	1	protein_coding	Transcript	RARS1	ENSG00000113643	ENST00000231572	missense_variant	ENSP00000231572.3:p.Asp2Gly	ENST00000231572.8:c.5A>G	pathogenic	tolerated_low_confidence(0.15)	benign(0)	NA	3.287e-05	4.412e-05	4.2e-05	8.997e-05	66686	6	62682	5	1&1	NA	NA	NA	NA	YES	23	2.779212	rs672601372&CM147289	24777941&28905880	5-168486503-A-G	14.6354719825893	7.17702594055618	3	4643	6	66680	5
11	720845	11:720845:G:T	G	T	0.000431593012763187	2	4634	2317	0	2	1	protein_coding	Transcript	EPS8L2	ENSG00000177106	ENST00000318562	stop_gained	ENSP00000320828.8:p.Glu165Ter	ENST00000318562.13:c.493G>T	likely_pathogenic	NA	NA	NA	4.61e-05	8.836e-05	2.933e-05	6.016e-05	49864	3	49270	3	1	HC	NA	NA	PERCENTILE:0.22951582867784&GERP_DIST:-1447.31249132641&BP_DIST:1641&DIST_FROM_LAST_EXON:1561&50_BP_RULE:PASS&ANN_ORF:547.54&MAX_ORF:547.54	YES	43	8.473403	rs755290745	NA	11-720845-G-T	4.88448407382512	7.17408598343064	2	4632	3	49861	3
19	50480156	19:50480156:C:T	C	T	0.00129142997320741	6	4646	2323	0	6	1	protein_coding	Transcript	EMC10	ENSG00000161671	ENST00000334976	stop_gained	ENSP00000334037.6:p.Arg115Ter	ENST00000334976.11:c.343C>T	likely_pathogenic	NA	NA	NA	0.0001117	0.0001911	9.266e-05	0.0001784	112076	20	101880	19	1	HC	NA	NA	PERCENTILE:0.434727503168568&GERP_DIST:204.244573138654&BP_DIST:443&DIST_FROM_LAST_EXON:333&50_BP_RULE:PASS&ANN_ORF:614.124&MAX_ORF:614.124	YES	36	6.508021	rs151303712	NA	19-50480156-C-T	6.75787531767354	7.23895724892048	6	4640	20	112056	19
1	75732886	1:75732886:C:T	C	T	0.000860955973621458	4	4646	2323	0	4	1	protein_coding	Transcript	ACADM	ENSG00000117054	ENST00000370841	missense_variant	ENSP00000359878.5:p.Leu84Phe	ENST00000370841.9:c.250C>T	pathogenic&pathogenic/likely_pathogenic	deleterious_low_confidence(0)	possibly_damaging(0.796)	NA	6.572e-05	0.0001029	7.167e-05	0.0001232	113638	14	102630	13	1&1&1	NA	NA	NA	NA	YES	25.6	3.75844	rs762114560&CM060001&COSV63720981	25741868&20434380&16291504&21228398&22630369&21083904&33123633&18450854&9797589	1-75732886-C-T	8.366919082813	6.98827900666768	4	4642	14	113624	13
8	144513610	8:144513610:G:A	G	A	0.000215238993405364	1	4646	2323	0	1	1	protein_coding	Transcript	RECQL4	ENSG00000160957	ENST00000617875	stop_gained	ENSP00000482313.2:p.Arg721Ter	ENST00000617875.6:c.2161C>T	pathogenic	NA	NA	NA	6.569e-06	0	2.991e-05	3.8e-05	105252	4	96548	4	1&1	HC	NA	NA	PERCENTILE:0.595809208712434&GERP_DIST:-1297.14272319376&BP_DIST:1458&DIST_FROM_LAST_EXON:1334&50_BP_RULE:PASS&ANN_ORF:673.202&MAX_ORF:673.202	YES	37	7.129839	rs746691436&COSV52879546	12734318&12952869&28486640	8-144513610-G-A	Inf	5.66418403698327	1	4645	4	105248	4
16	2498261	16:2498261:AT:A	AT	A	0.00107619003392756	5	4646	2323	0	5	1	protein_coding	Transcript	TBC1D24	ENSG00000162065	ENST00000646147	frameshift_variant	ENSP00000494678.1:p.His336GlnfsTer12	ENST00000646147.1:c.1008del	pathogenic	NA	NA	NA	5.259e-05	0.0001176	7.391e-05	0.0001539	110430	17	100288	14	1&1	HC	NA	NA	PERCENTILE:0.6&GERP_DIST:425.095260691643&BP_DIST:668&DIST_FROM_LAST_EXON:514&50_BP_RULE:PASS&ANN_ORF:1063.3&MAX_ORF:1063.3	YES	14.04	1.227085	rs398122967&CD140132	24291220&25169651&25719194&23526554&25557349	16-2498261-AT-A	9.15127579870374	6.99278774481845	5	4641	17	110413	14
16	8804845	16:8804845:T:C	T	C	0.000645717023871839	3	4646	2323	0	3	1	protein_coding	Transcript	PMM2	ENSG00000140650	ENST00000268261	splice_donor_variant	NA	ENST00000268261.9:c.255+2T>C	pathogenic	NA	NA	NA	6.579e-05	0.0001324	6.764e-05	9.678e-05	113660	11	102684	9	1&1	HC	NA	NA	INTRON_SIZE:1472	YES	33	4.921168	rs139716296&CS993386	11156536&12705494&15844218&25497157&10527672&18948042&23430838&23806237&19862844&16199547&28139241	16-8804845-T-C	4.8770167966151	6.6720089261401	3	4643	11	113649	9
12	120737939	12:120737939:C:T	C	T	0.000645717023871839	3	4646	2323	0	3	1	protein_coding	Transcript	ACADS	ENSG00000122971	ENST00000242592	missense_variant	ENSP00000242592.4:p.Ala192Val	ENST00000242592.9:c.575C>T	conflicting_interpretations_of_pathogenicity&likely_pathogenic	deleterious_low_confidence(0)	probably_damaging(0.936)	NA	5.256e-05	0.0001029	4.377e-05	9.68e-05	113642	11	102736	11	1&1	NA	NA	NA	NA	YES	26.1	3.849335	rs28940874&CM010006	11134486&18523805&16926354	12-120737939-C-T	6.27518973636384	6.67063041189916	3	4643	11	113631	11
2	26477473	2:26477473:GC:G	GC	G	0.000430477986810729	2	4646	2323	0	2	1	protein_coding	Transcript	OTOF	ENSG00000115155	ENST00000272371	frameshift_variant	ENSP00000272371.2:p.Gly783AlafsTer17	ENST00000272371.7:c.2348del	pathogenic	NA	NA	NA	0.0001118	0.0001617	3.899e-05	6.754e-05	103638	7	95416	7	1&1	HC	NA	NA	PERCENTILE:0.391725058391725&GERP_DIST:-129.316388855316&BP_DIST:4637&DIST_FROM_LAST_EXON:4457&50_BP_RULE:PASS&ANN_ORF:644.86&MAX_ORF:644.86	YES	26.1	4.104261	rs80356591&CD063587	24033266&16371502&20301429&19461658&12525542&34652575	2-26477473-GC-G	2.66220152634959	6.37367466406173	2	4644	7	103631	7
3	48568819	3:48568819:C:T	C	T	0.000215238993405364	1	4646	2323	0	1	1	protein_coding	Transcript	COL7A1	ENSG00000114270	ENST00000681320	missense_variant	ENSP00000506558.1:p.Gly2575Arg	ENST00000681320.1:c.7723G>A	pathogenic	deleterious(0)	unknown(0)	NA	6.572e-06	1.47e-05	2.092e-05	3.724e-05	80562	3	74676	3	1&1	NA	NA	NA	NA	YES	23.5	3.053052	rs760891216&CM960414	16971478&8592061&7695699&19344236&22058051&8218237	3-48568819-C-T	14.6421083949228	5.77977962957477	1	4645	3	80559	3
11	20601443	11:20601443:GC:G	GC	G	0.000215238993405364	1	4646	2323	0	1	1	protein_coding	Transcript	SLC6A5	ENSG00000165970	ENST00000525748	frameshift_variant	ENSP00000434364.2:p.Pro108LeufsTer27	ENST00000525748.6:c.319del	pathogenic	NA	NA	NA	6.57e-06	1.47e-05	1.73e-05	3.88e-05	103084	4	94532	4	1	HC	NA	NA	PERCENTILE:0.133249791144528&GERP_DIST:2680.44835298061&BP_DIST:2061&DIST_FROM_LAST_EXON:1906&50_BP_RULE:PASS&ANN_ORF:2093.36&MAX_ORF:2093.36	YES	17.15	1.749063	rs281864923	20301437&16751771&14622583&22700964	11-20601443-GC-G	14.6421083949228	5.54739673725166	1	4645	4	103080	4
1	42740005	1:42740005:C:T	C	T	0.000215238993405364	1	4646	2323	0	1	1	protein_coding	Transcript	CLDN19	ENSG00000164007	ENST00000296387	missense_variant	ENSP00000296387.1:p.Gly20Asp	ENST00000296387.6:c.59G>A	pathogenic&pathogenic/likely_pathogenic	deleterious(0)	probably_damaging(0.991)	0.001	3.285e-05	1.47e-05	8.982e-05	3.756e-05	79866	3	74382	3	1&1	NA	NA	NA	NA	YES	25.3	3.663469	rs118203979&CM065087	17033971&22422540&27530400&33532864&18188451&25366522&25410674&23301036	1-42740005-C-T	14.6421083949228	5.73053763060076	1	4645	3	79863	3
8	96145336	8:96145336:C:T	C	T	0.000215238993405364	1	4646	2323	0	1	1	protein_coding	Transcript	GDF6	ENSG00000156466	ENST00000287020	missense_variant	ENSP00000287020.4:p.Ala199Thr	ENST00000287020.7:c.595G>A	pathogenic	deleterious(0.04)	benign(0.015)	NA	1.315e-05	1.47e-05	4.949e-05	3.513e-05	56932	2	55984	2	1&1	NA	NA	NA	NA	YES	21	2.212403	rs387906794&CM100249	23307924&19864492	8-96145336-C-T	14.6421083949228	6.12692836337502	1	4645	2	56930	2
22	19878372	22:19878372:A:C	A	C	0.00107619003392756	5	4646	2323	0	5	1	protein_coding	Transcript	TXNRD2	ENSG00000184470	ENST00000400521	stop_gained	ENSP00000383365.1:p.Tyr447Ter	ENST00000400521.7:c.1341T>G	likely_pathogenic&uncertain_significance&likely_benign	NA	NA	0	0.0002169	8.821e-05	0.000565	0.0001589	113286	18	102280	17	1&1	HC	NA	NA	PERCENTILE:0.851428571428571&GERP_DIST:-394.653993465379&BP_DIST:517&DIST_FROM_LAST_EXON:388&50_BP_RULE:PASS&ANN_ORF:546.636&MAX_ORF:546.636	YES	42	8.323528	rs202059967&CM147469	26300845&24601690&21247928&31712860	22-19878372-A-C	12.2003178089509	6.77275037084682	5	4641	18	113268	17
1	94063157	1:94063157:C:T	C	T	0.000430477986810729	2	4646	2323	0	2	1	protein_coding	Transcript	ABCA4	ENSG00000198691	ENST00000370225	missense_variant	ENSP00000359245.3:p.Arg572Gln	ENST00000370225.4:c.1715G>A	uncertain_significance&likely_pathogenic	deleterious_low_confidence(0.01)	probably_damaging(0.995)	0	5.258e-05	4.41e-05	4.772e-05	7.035e-05	113720	8	102704	6	1&1&1&1	NA	NA	NA	NA	YES	26.1	3.847155	rs61748559&CM990023&CM990024&COSV64670897	28118664&10958763&9973280&10746567&20647261&29555955&8533764&29925512	1-94063157-C-T	9.76140559661517	6.1190900754901	2	4644	8	113712	6
2	98396018	2:98396018:G:A	G	A	0.000430477986810729	2	4646	2323	0	2	1	protein_coding	Transcript	CNGA3	ENSG00000144191	ENST00000272602	missense_variant	ENSP00000272602.2:p.Arg283Gln	ENST00000272602.7:c.848G>A	pathogenic&likely_pathogenic	deleterious_low_confidence(0)	probably_damaging(0.965)	0	9.2e-05	7.35e-05	6.366e-05	7.037e-05	113680	8	102702	8	1&1&1&1	NA	NA	NA	NA	YES	28.9	4.22921	rs104893614&CM980375&COSV55625911&COSV55627817	9662398&11536077&18521937&18445228&24148654&25637600&17693388&20238023&21778272	2-98396018-G-A	5.8568433579691	6.11735095652592	2	4644	8	113672	8
1	94001068	1:94001068:C:T	C	T	0.000430477986810729	2	4646	2323	0	2	1	protein_coding	Transcript	ABCA4	ENSG00000198691	ENST00000370225	missense_variant	ENSP00000359245.3:p.Arg2107His	ENST00000370225.4:c.6320G>A	pathogenic&conflicting_interpretations_of_pathogenicity&pathogenic/likely_pathogenic&likely_pathogenic&likely_benign	deleterious_low_confidence(0.01)	probably_damaging(0.999)	0	0.00598	7.35e-05	0.00148	7.039e-05	113648	8	102654	8	1&1&1&1	NA	NA	NA	NA	YES	29.3	4.264262	rs62642564&CM096048&CM990074&COSV64672059	23755871&28118664&9781034&22025579&22264887&22995991&25283059&25066811&11017087&23982839&11527935&24011517&24097981&29925512&32619608&30060493&28559085&30718709&32307445&28446513&29310964&33546218&19243736&10458172&28166811&34078906&34807235	1-94001068-C-T	5.8568433579691	6.11561282583789	2	4644	8	113640	8
2	99162720	2:99162720:CTG:C	CTG	C	0.000430477986810729	2	4646	2323	0	2	1	protein_coding	Transcript	LIPT1	ENSG00000144182	ENST00000651691	frameshift_variant	ENSP00000498546.1:p.Phe256SerfsTer5	ENST00000651691.1:c.764_765del	likely_pathogenic	NA	NA	NA	NA	NA	3.184e-05	7.04e-05	113630	8	102626	8	1	HC	NA	NA	PERCENTILE:0.681818181818182&GERP_DIST:134.544960665703&BP_DIST:358&DIST_FROM_LAST_EXON:-764&50_BP_RULE:FAIL&PHYLOCSF_TOO_SHORT	YES	22.9	2.826416	rs774048000	NA	2-99162720-CTG-C	NA	6.11474413083422	2	4644	8	113622	8
10	67797189	10:67797189:C:T	C	T	0.000430477986810729	2	4646	2323	0	2	1	protein_coding	Transcript	DNAJC12	ENSG00000108176	ENST00000225171	stop_gained	ENSP00000225171.2:p.Trp175Ter	ENST00000225171.7:c.524G>A	pathogenic	NA	NA	0.001	0.0002235	4.409e-05	0.0001716	7.065e-05	113232	8	102414	8	1	HC	NA	NA	PERCENTILE:0.877721943048576&GERP_DIST:107.037999629974&BP_DIST:73&DIST_FROM_LAST_EXON:-21&50_BP_RULE:FAIL&ANN_ORF:286.035&MAX_ORF:286.035	YES	41	8.192586	rs370032864	32333439	10-67797189-C-T	9.76361956930662	6.09310667814195	2	4644	8	113224	8
19	49861765	19:49861765:ACGCTACCTGG:A	ACGCTACCTGG	A	0.000430477986810729	2	4646	2323	0	2	1	protein_coding	Transcript	PNKP	ENSG00000039650	ENST00000322344	splice_donor_variant&splice_donor_5th_base_variant&coding_sequence_variant&intron_variant	NA	ENST00000322344.8:c.1295_1298+6del	likely_pathogenic&pathogenic	NA	NA	NA	3.287e-05	2.941e-05	6.829e-05	6.85e-05	72994	5	68170	5	1	HC	NA	NA	INTRON_SIZE:76	YES	26.7	4.21962	rs587784366	25741868&20118933&25728773&16199547&31167812	19-49861765-ACGCTACCTGG-A	14.6371297793515	6.2843501724194	2	4644	5	72989	5
19	44907807	19:44907807:G:A	G	A	0.000430477986810729	2	4646	2323	0	2	1	protein_coding	Transcript	APOE	ENSG00000130203	ENST00000252486	missense_variant	ENSP00000252486.3:p.Glu31Lys	ENST00000252486.9:c.91G>A	likely_benign&pathogenic	deleterious(0.04)	NA	0	0.0004731	7.35e-05	0.0001202	7.095e-05	112762	8	102124	8	1&1	NA	NA	NA	NA	YES	15.87	1.520887	rs201672011&CM910038	1361196&1674745&1713245&32808727	19-44907807-G-A	5.8568433579691	6.06734301354093	2	4644	8	112754	8
8	10612991	8:10612991:C:T	C	T	0.000430477986810729	2	4646	2323	0	2	1	protein_coding	Transcript	RP1L1	ENSG00000183638	ENST00000382483	stop_gained	ENSP00000371923.3:p.Trp369Ter	ENST00000382483.4:c.1107G>A	conflicting_interpretations_of_pathogenicity&pathogenic&likely_pathogenic	NA	NA	0.001	3.285e-05	7.351e-05	3.217e-05	7.104e-05	112610	8	101850	8	1&1&1	LC	END_TRUNC	PHYLOCSF_WEAK	PERCENTILE:0.153685964181591&GERP_DIST:-13167.9383871078&BP_DIST:6096&DIST_FROM_LAST_EXON:-355&50_BP_RULE:FAIL&ANN_ORF:-27550.9&MAX_ORF:-27550.9	YES	36	6.76829	rs567106336&COSV101223812&COSV104693274	NA	8-10612991-C-T	5.85604661693278	6.05965634587175	2	4644	8	112602	8
20	3918695	20:3918695:G:A	G	A	0.000860955973621458	4	4646	2323	0	4	1	protein_coding	Transcript	PANK2	ENSG00000125779	ENST00000610179	missense_variant	ENSP00000477429.2:p.Gly411Arg	ENST00000610179.7:c.1231G>A	pathogenic	deleterious_low_confidence(0)	probably_damaging(1)	NA	0.0002169	0.0004409	8.748e-05	0.0001319	113758	15	102742	15	1&1	NA	NA	NA	NA	YES	33	5.074505	rs137852959&CM014248	25741868&25356970&28708303&11479594&12510040&24215330&26795593&24075960&22221393&23968566&15834858&24348190&15659606&29590070&16272150&22416811&16450344	20-3918695-G-A	1.95272391386132	6.52733869311189	4	4642	15	113743	15
11	74003826	11:74003826:C:T	C	T	0.00216356990858912	10	4622	2311	0	10	1	protein_coding	Transcript	UCP3	ENSG00000175564	ENST00000314032	splice_donor_variant	NA	ENST00000314032.9:c.824+1G>A	benign&pathogenic	NA	NA	0.003	0.02545	0.0003087	0.006573	0.0003155	107758	34	96786	31	1&1	HC	NA	NA	INTRON_SIZE:2300	YES	27.8	4.103002	rs45476292&CS982392	9769326	11-74003826-C-T	7.00864887783973	6.85759083546474	10	4612	34	107724	31
5	149027759	5:149027759:C:T	C	T	0.000860955973621458	4	4646	2323	0	4	1	protein_coding	Transcript	SH3TC2	ENSG00000169247	ENST00000515425	missense_variant	ENSP00000423660.1:p.Arg658His	ENST00000515425.6:c.1973G>A	uncertain_significance&likely_pathogenic	tolerated(0.46)	benign(0.355)	NA	0.0001445	0.0001764	7.568e-05	0.0001323	113412	15	102494	14	1&1	NA	NA	NA	NA	YES	22.3	2.462999	rs138040787&COSV60467661	14574644&22462672&16924012&19744956&21291453&32376792	5-149027759-C-T	4.88070279830758	6.50760373107678	4	4642	15	113397	14
3	42686220	3:42686220:G:A	G	A	0.000215609994484112	1	4638	2319	0	1	1	protein_coding	Transcript	KLHL40	ENSG00000157119	ENST00000287777	stop_gained	ENSP00000287777.4:p.Trp201Ter	ENST00000287777.5:c.602G>A	pathogenic	NA	NA	NA	2.628e-05	2.94e-05	5.636e-05	3.91e-05	76724	3	71772	3	1&1&1&1	HC	NA	NA	PERCENTILE:0.322615219721329&GERP_DIST:-111.369321453571&BP_DIST:1259&DIST_FROM_LAST_EXON:1148&50_BP_RULE:PASS&ANN_ORF:7833.4&MAX_ORF:7833.4	YES	40	7.980075	rs397509420&CM136531&CM136532&COSV55136449	23746549&27762439	3-42686220-G-A	7.33367328177251	5.51432210956807	1	4637	3	76721	3
18	63987003	18:63987003:C:T	C	T	0.00129142997320741	6	4646	2323	0	6	1	protein_coding	Transcript	SERPINB8	ENSG00000166401	ENST00000397985	stop_gained	ENSP00000381072.2:p.Arg284Ter	ENST00000397985.7:c.850C>T	pathogenic/likely_pathogenic	NA	NA	NA	0.0003812	0.000294	0.0006123	0.0001934	113768	22	102752	18	1&1&1	HC	NA	NA	PERCENTILE:0.755555555555556&GERP_DIST:887.073791956902&BP_DIST:275&DIST_FROM_LAST_EXON:-129&50_BP_RULE:FAIL&ANN_ORF:2201.9&MAX_ORF:2201.9	YES	37	7.128167	rs144666367&CM169158&COSV54640353	27476651	18-63987003-C-T	4.3926189564878	6.67750761741165	6	4640	22	113746	18
19	11213187	19:11213187:C:A	C	A	0.000430477986810729	2	4646	2323	0	2	1	protein_coding	Transcript	DOCK6	ENSG00000130158	ENST00000294618	stop_gained	ENSP00000294618.6:p.Glu1494Ter	ENST00000294618.12:c.4480G>T	pathogenic	NA	NA	NA	6.57e-05	4.409e-05	7.266e-05	7.157e-05	111786	8	101522	8	1&1&1	HC	NA	NA	PERCENTILE:0.729166666666667&GERP_DIST:-62.0153830260038&BP_DIST:1651&DIST_FROM_LAST_EXON:1609&50_BP_RULE:PASS&ANN_ORF:1062.32&MAX_ORF:1062.32	YES	45	8.844131	rs568049240&CM148863&COSV99626959	NA	19-11213187-C-A	9.76361956930662	6.0147825459093	2	4644	8	111778	8
17	16940445	17:16940445:A:C	A	C	0.00129142997320741	6	4646	2323	0	6	1	protein_coding	Transcript	TNFRSF13B	ENSG00000240505	ENST00000261652	missense_variant	ENSP00000261652.2:p.Leu171Arg	ENST00000261652.7:c.512T>G	conflicting_interpretations_of_pathogenicity&uncertain_significance&pathogenic	deleterious(0)	possibly_damaging(0.774)	0	0.000138	0.0002352	0.0001037	0.000194	113382	22	102478	21	1&1	NA	NA	NA	NA	YES	22.5	2.532216	rs143027621&CM077982	17392798&19779048&22697072&32581362&23237420&17983875&21419480&31530980	17-16940445-A-C	5.49077369560975	6.65685553199698	6	4640	22	113360	21
6	64230600	6:64230600:C:T	C	T	0.000433275999967009	2	4616	2308	0	2	1	protein_coding	Transcript	EYS	ENSG00000188107	ENST00000503581	missense_variant	ENSP00000424243.1:p.Cys2139Tyr	ENST00000503581.6:c.6416G>A	uncertain_significance&pathogenic/likely_pathogenic&pathogenic&likely_pathogenic	deleterious(0)	possibly_damaging(0.598)	NA	7.228e-05	2.94e-05	0.0001444	6.835e-05	58520	4	55274	4	1&1	NA	NA	NA	NA	YES	23.8	3.19419	rs749909863&CM102730	24033266&25356976&24670872&20333770&20237254&27375351&25753737&25366773&29550188	6-64230600-C-T	14.7372789104425	6.33907827310913	2	4614	4	58516	4
3	33014057	3:33014057:T:C	T	C	0.000430477986810729	2	4646	2323	0	2	1	protein_coding	Transcript	GLB1	ENSG00000170266	ENST00000307363	missense_variant&splice_region_variant	ENSP00000306920.4:p.Lys578Arg	ENST00000307363.10:c.1733A>G	likely_pathogenic&pathogenic	deleterious_low_confidence(0)	possibly_damaging(0.576)	NA	5.914e-05	0.0001323	3.637e-05	7.194e-05	111208	8	100202	8	1&1	NA	NA	NA	NA	YES	33	5.126154	rs371582179&CM930343	8213816&21520340&25557439&21497194&30267299&29352662	3-33014057-T-C	3.25380186553839	5.98384746748303	2	4644	8	111200	8
17	65197160	17:65197160:T:C	T	C	0.00172190996818244	8	4646	2323	0	8	1	protein_coding	Transcript	RGS9	ENSG00000108370	ENST00000262406	missense_variant	ENSP00000262406.9:p.Trp299Arg	ENST00000262406.10:c.895T>C	pathogenic	deleterious(0)	probably_damaging(1)	NA	0.000184	0.0003527	0.0001204	0.0002565	113072	29	102106	24	1&1	NA	NA	NA	NA	YES	29.6	4.307393	rs121908449&CM040482	14702087&19818506&30718709&17826834	17-65197160-T-C	4.88208099853259	6.71309929115963	8	4638	29	113043	24
11	17634218	11:17634218:C:T	C	T	0.000215238993405364	1	4646	2323	0	1	1	protein_coding	Transcript	OTOG	ENSG00000188162	ENST00000399397	stop_gained	ENSP00000382329.2:p.Arg2473Ter	ENST00000399397.6:c.7417C>T	pathogenic&likely_pathogenic	NA	NA	NA	3.286e-05	1.47e-05	2.043e-05	3.687e-05	54244	2	52426	2	1&1	HC	NA	NA	PERCENTILE:0.848432852894075&GERP_DIST:1170.04273126498&BP_DIST:1313&DIST_FROM_LAST_EXON:1113&50_BP_RULE:PASS&ANN_ORF:1239.31&MAX_ORF:1239.31	YES	39	7.762721	rs866476223&COSV105906216	30139988	11-17634218-C-T	14.6421083949228	5.83778121522551	1	4645	2	54242	2
19	855624	19:855624:C:T	C	T	0.000215238993405364	1	4646	2323	0	1	1	protein_coding	Transcript	ELANE	ENSG00000197561	ENST00000263621	missense_variant	ENSP00000263621.1:p.Arg143Cys	ENST00000263621.2:c.427C>T	uncertain_significance&likely_pathogenic	deleterious(0)	probably_damaging(0.99)	NA	6.568e-06	0	2.107e-05	0	107848	0	99048	0	1	NA	NA	NA	NA	YES	22.3	2.455788	rs199558534	35571273	19-855624-C-T	Inf	Inf	1	4645	0	107848	0
1	11043338	1:11043338:C:A	C	A	0.000215238993405364	1	4646	2323	0	1	1	protein_coding	Transcript	MASP2	ENSG00000009724	ENST00000400897	splice_donor_variant	NA	ENST00000400897.8:c.741+1G>T	likely_pathogenic	NA	NA	NA	3.946e-05	0	2.128e-05	0	105272	0	96172	0	1	HC	NA	NA	INTRON_SIZE:316	YES	33	4.913648	rs368040764	NA	1-11043338-C-A	Inf	Inf	1	4645	0	105272	0
21	45505244	21:45505244:A:-	A	-	0.000215888998354785	1	4632	2316	0	1	1	protein_coding	Transcript	COL18A1	ENSG00000182871	ENST00000651438	frameshift_variant	ENSP00000498485.1:p.Pro996LeufsTer35	ENST00000651438.1:c.2979del	pathogenic	NA	NA	NA	6.578e-06	0	8.515e-06	0	104568	0	97192	0	1&1	HC	NA	NA	PERCENTILE:0.741044776119403&GERP_DIST:-401.757397298515&BP_DIST:1034&DIST_FROM_LAST_EXON:824&50_BP_RULE:PASS&PHYLOCSF_TOO_SHORT	YES	15.02	1.384667	rs1170994529&COSV60586612	12415512&25456301&32700429&29178892	21-45505244-A--	Inf	Inf	1	4631	0	104568	0
13	49552255	13:49552255:G:A	G	A	0.000860955973621458	4	4646	2323	0	4	1	protein_coding	Transcript	RCBTB1	ENSG00000136144	ENST00000378302	stop_gained	ENSP00000367552.2:p.Gln212Ter	ENST00000378302.7:c.634C>T	pathogenic	NA	NA	NA	NA	NA	8.609e-06	9.621e-06	103940	1	94542	1	1&1	HC	NA	NA	PERCENTILE:0.397243107769424&GERP_DIST:1137.49097006917&BP_DIST:956&DIST_FROM_LAST_EXON:816&50_BP_RULE:PASS&ANN_ORF:717.168&MAX_ORF:717.168	YES	44	8.660766	rs749704655&COSV51635262	31494449	13-49552255-G-A	NA	89.4871607547508	4	4642	1	103939	1
9	134824666	9:134824666:G:A	G	A	0.00193715002387762	9	4646	2323	0	9	1	protein_coding	Transcript	COL5A1	ENSG00000130635	ENST00000371817	missense_variant	ENSP00000360882.3:p.Ala1589Thr	ENST00000371817.8:c.4765G>A	uncertain_significance&likely_pathogenic	deleterious_low_confidence(0.04)	unknown(0)	NA	6.569e-06	1.47e-05	3.587e-05	2.649e-05	113260	3	102366	3	1&1	NA	NA	NA	NA	YES	25.2	3.657743	rs377138881&COSV65676129	29924831	9-134824666-G-A	131.778913188954	73.1275962203707	9	4637	3	113257	3
7	103297491	7:103297491:C:A	C	A	0.000222123999265023	1	4502	2251	0	1	1	protein_coding	Transcript	PMPCB	ENSG00000105819	ENST00000249269	stop_gained	ENSP00000249269.4:p.Ser11Ter	ENST00000249269.9:c.32C>A	likely_pathogenic	NA	NA	NA	6.572e-06	0	1.386e-05	0	98266	0	87424	0	1	HC	NA	NA	PERCENTILE:0.0217687074829932&GERP_DIST:915.103670804761&BP_DIST:1426&DIST_FROM_LAST_EXON:1362&50_BP_RULE:PASS&ANN_ORF:192.222&MAX_ORF:192.222	YES	33	4.953915	rs760746927	NA	7-103297491-C-A	Inf	Inf	1	4501	0	98266	0
11	6563111	11:6563111:C:T	C	T	0.000430477986810729	2	4646	2323	0	2	1	protein_coding	Transcript	DNHD1	ENSG00000179532	ENST00000254579	stop_gained	ENSP00000254579.6:p.Arg3217Ter	ENST00000254579.11:c.9649C>T	likely_pathogenic	NA	NA	NA	2.629e-05	1.47e-05	5.203e-05	0	59418	0	56216	0	1	HC	NA	NA	PERCENTILE:0.676553078109662&GERP_DIST:-2098.23526883125&BP_DIST:4599&DIST_FROM_LAST_EXON:4249&50_BP_RULE:PASS&ANN_ORF:107.076&MAX_ORF:107.076	YES	36	6.808282	rs764070280	34932939	11-6563111-C-T	29.2842167898455	Inf	2	4644	0	59418	0
7	44149763	7:44149763:C:T	C	T	0.00129142997320741	6	4646	2323	0	6	1	protein_coding	Transcript	GCK	ENSG00000106633	ENST00000403799	missense_variant	ENSP00000384247.3:p.Val226Met	ENST00000403799.8:c.676G>A	pathogenic&pathogenic/likely_pathogenic	deleterious_low_confidence(0)	probably_damaging(0.999)	NA	1.314e-05	2.939e-05	7.955e-06	1.759e-05	113710	2	102734	2	1&1&1&1	NA	NA	NA	NA	YES	24.9	3.555743	rs148311934&CM1212976&CM970636&COSV60787716	25741868&9049484&16965331&12627330&197902&10525657&14517946&20337973&16602010&19790256&25015100&22389783&25414397&17079173&31957151&10426385&27080136&22335469&25555642&25306193	7-44149763-C-T	43.9411355293438	73.4184180333948	6	4640	2	113708	2
16	2326201	16:2326201:C:T	C	T	0.00129142997320741	6	4646	2323	0	6	1	protein_coding	Transcript	ABCA3	ENSG00000167972	ENST00000301732	missense_variant	ENSP00000301732.5:p.Arg43His	ENST00000301732.10:c.128G>A	pathogenic	deleterious(0)	probably_damaging(0.995)	NA	1.971e-05	4.41e-05	1.592e-05	1.759e-05	113702	2	102720	2	1&1&1	NA	NA	NA	NA	YES	27.6	4.084559	rs754714105&CM064940&CM085189	24033266&24871971&16641205&16728712&18024538&22337229&26517903	16-2326201-C-T	29.2841263765854	73.4184180333948	6	4640	2	113700	2
6	42721781	6:42721781:A:G	A	G	0.00129142997320741	6	4646	2323	0	6	1	protein_coding	Transcript	PRPH2	ENSG00000112619	ENST00000230381	missense_variant	ENSP00000230381.5:p.Leu185Pro	ENST00000230381.7:c.554T>C	likely_pathogenic&pathogenic	deleterious(0)	probably_damaging(0.999)	NA	1.314e-05	2.94e-05	7.955e-06	1.759e-05	113696	2	102680	2	1&1	NA	NA	NA	NA	YES	29.1	4.243045	rs121918563&CM910323	11139241&16799052&23847139&1684223&9331261&8202715&11297544&26720483&8943002&12925772&11427722&10800708&32531846	6-42721781-A-G	43.926189564878	73.4184180333948	6	4640	2	113694	2
9	123373745	9:123373745:C:T	C	T	0.000225427997065708	1	4436	2218	0	1	1	protein_coding	Transcript	CRB2	ENSG00000148204	ENST00000373631	missense_variant	ENSP00000362734.3:p.Arg1072Cys	ENST00000373631.8:c.3214C>T	likely_pathogenic	deleterious(0)	probably_damaging(0.965)	NA	6.572e-06	0	9.576e-06	0	93926	0	87838	0	1	NA	NA	NA	NA	YES	24	3.242214	rs770448714	33532864	9-123373745-C-T	Inf	Inf	1	4435	0	93926	0
22	28719394	22:28719394:C:A	C	A	0.000218531000427902	1	4576	2288	0	1	1	protein_coding	Transcript	CHEK2	ENSG00000183765	ENST00000404276	splice_donor_variant	NA	ENST00000404276.6:c.683+1G>T	pathogenic/likely_pathogenic&likely_pathogenic	NA	NA	NA	NA	NA	4.657e-06	0	93576	0	84512	0	1	HC	NA	NA	INTRON_SIZE:7377	YES	33	5.320197	rs786203650	21876083&24713400&16199547&27751358&32885271	22-28719394-C-A	NA	Inf	1	4575	0	93576	0
11	17596989	11:17596989:C:T	C	T	0.000215238993405364	1	4646	2323	0	1	1	protein_coding	Transcript	OTOG	ENSG00000188162	ENST00000399397	stop_gained	ENSP00000382329.2:p.Arg1222Ter	ENST00000399397.6:c.3664C>T	pathogenic	NA	NA	NA	7.23e-05	0.000147	4.733e-05	3.692e-05	54176	2	52366	2	1&1	HC	NA	NA	PERCENTILE:0.419126058110272&GERP_DIST:-80.3158525943757&BP_DIST:5052&DIST_FROM_LAST_EXON:4852&50_BP_RULE:PASS&ANN_ORF:1091.02&MAX_ORF:1091.02	YES	41	8.112858	rs560339163&COSV61127427	23122587	11-17596989-C-T	1.46421083949228	5.82987522766426	1	4645	2	54174	2
1	226982996	1:226982996:C:T	C	T	0.000430477986810729	2	4646	2323	0	2	1	protein_coding	Transcript	COQ8A	ENSG00000163050	ENST00000366777	stop_gained	ENSP00000355739.3:p.Arg348Ter	ENST00000366777.4:c.1042C>T	pathogenic	NA	NA	NA	5.256e-05	0.0001176	4.528e-05	7.183e-05	97454	7	90072	6	1&1&1	HC	NA	NA	PERCENTILE:0.536008230452675&GERP_DIST:629.585312873125&BP_DIST:895&DIST_FROM_LAST_EXON:611&50_BP_RULE:PASS&ANN_ORF:1003.19&MAX_ORF:1003.19	YES	39	7.845521	rs771578775&CM104023&COSV64657577	25741868&18319072&20580948	1-226982996-C-T	3.66052709873069	5.9930110930075	2	4644	7	97447	6
1	167435434	1:167435434:G:A	G	A	0.00236762990243733	11	4646	2323	0	11	1	protein_coding	Transcript	CD247	ENSG00000198821	ENST00000362089	stop_gained&splice_region_variant	ENSP00000354782.5:p.Gln101Ter	ENST00000362089.10:c.301C>T	pathogenic&pathogenic/likely_pathogenic	NA	NA	NA	0.0002037	0.0003233	0.0002632	0.0003535	113156	40	102146	37	1	HC	NA	NA	PERCENTILE:0.608080808080808&GERP_DIST:205.554401679231&BP_DIST:191&DIST_FROM_LAST_EXON:126&50_BP_RULE:PASS&ANN_ORF:167.202&MAX_ORF:167.202	YES	48	9.255297	rs55729925	17170122	1-167435434-G-A	7.3233216901866	6.69768006347194	11	4635	40	113116	37
14	75863848	14:75863848:C:T	C	T	0.000224417002755217	1	4456	2228	0	1	1	protein_coding	Transcript	TTLL5	ENSG00000119685	ENST00000298832	stop_gained	ENSP00000298832.9:p.Arg1170Ter	ENST00000298832.14:c.3508C>T	pathogenic&likely_pathogenic	NA	NA	NA	7.066e-05	0.0001496	2.405e-05	4.424e-05	113008	5	102000	5	1&1	HC	NA	NA	PERCENTILE:0.912116484659386&GERP_DIST:250.561864417791&BP_DIST:335&DIST_FROM_LAST_EXON:313&50_BP_RULE:PASS&ANN_ORF:1249.58&MAX_ORF:1249.58	YES	41	8.236318	rs769845921&COSV100088936	24791901&27162334	14-75863848-C-T	1.50011365478086	5.07271706047055	1	4455	5	113003	5
15	67254631	15:67254631:T:C	T	C	0.000215238993405364	1	4646	2323	0	1	1	protein_coding	Transcript	AAGAB	ENSG00000103591	ENST00000261880	start_lost	ENSP00000261880.5:p.Met1?	ENST00000261880.10:c.1A>G	likely_pathogenic&pathogenic/likely_pathogenic	tolerated_low_confidence(0.06)	benign(0.275)	0	0.0001051	0.000147	3.247e-05	4.158e-05	96198	4	89216	4	1&1	NA	NA	NA	NA	YES	23.7	3.119448	rs539301011&CM1513722	26608363	15-67254631-T-C	1.46421083949228	5.17650296790198	1	4645	4	96194	4
6	51753281	6:51753281:A:G	A	G	0.000645717023871839	3	4646	2323	0	3	1	protein_coding	Transcript	PKHD1	ENSG00000170927	ENST00000371117	missense_variant	ENSP00000360158.3:p.Ile2957Thr	ENST00000371117.8:c.8870T>C	pathogenic	deleterious(0)	probably_damaging(0.913)	NA	6.571e-05	0.0001323	5.176e-05	0.0001057	113504	12	102488	10	1&1	NA	NA	NA	NA	YES	24.4	3.408999	rs760222236&CM020500	11919560&15698423&15805161&12846734&19914852&11898128&12506140&19940839&20413436&25701400&27225849&23582048&26385851&24162162&32574212	6-51753281-A-G	4.88070312828299	6.10895954467208	3	4643	12	113492	10
12	80333009	12:80333009:G:A	G	A	0.000215331994695589	1	4644	2322	0	1	1	protein_coding	Transcript	OTOGL	ENSG00000165899	ENST00000547103	stop_gained	ENSP00000447211.2:p.Trp1451Ter	ENST00000547103.7:c.4353G>A	pathogenic	NA	NA	NA	2.63e-05	5.881e-05	1.832e-05	4.223e-05	94716	4	86240	3	1&1	HC	NA	NA	PERCENTILE:0.616397621070518&GERP_DIST:1631.36023211951&BP_DIST:2688&DIST_FROM_LAST_EXON:2488&50_BP_RULE:PASS&ANN_ORF:122.794&MAX_ORF:122.794	YES	36	6.498784	rs767226781&COSV54022997	23122586	12-80333009-G-A	3.66148605161688	5.09902900060594	1	4643	4	94712	3
4	122927721	4:122927721:G:A	G	A	0.000866175978444517	4	4618	2309	0	4	1	protein_coding	Transcript	SPATA5	ENSG00000145375	ENST00000274008	missense_variant	ENSP00000274008.3:p.Arg84Gln	ENST00000274008.5:c.251G>A	pathogenic	tolerated(0.08)	possibly_damaging(0.846)	NA	5.259e-05	5.882e-05	7.186e-05	0.0001412	113334	16	102320	16	1&1&1&1	NA	NA	NA	NA	YES	28	4.131643	rs745858366&CM159204&COSV56785606&COSV99914630	26299366&28513609	4-122927721-G-A	14.7258751860679	6.13439078218496	4	4614	16	113318	16
7	143339323	7:143339323:G:A	G	A	0.000215238993405364	1	4646	2323	0	1	1	protein_coding	Transcript	CLCN1	ENSG00000188037	ENST00000343257	splice_donor_variant	NA	ENST00000343257.7:c.1471+1G>A	pathogenic	NA	NA	NA	6.57e-06	1.47e-05	2.386e-05	4.395e-05	113762	5	102746	5	1&1	HC	NA	NA	INTRON_SIZE:188	YES	35	5.793222	rs375596425&CS951379	17932099&8533761&22094069&16199547&30243293&25065301&27614575&22521272&23739125&24349310	7-143339323-G-A	14.6421083949228	4.89736048703901	1	4645	5	113757	5
11	64753126	11:64753126:G:A	G	A	0.000215238993405364	1	4646	2323	0	1	1	protein_coding	Transcript	PYGM	ENSG00000068976	ENST00000164139	missense_variant	ENSP00000164139.3:p.Pro489Ser	ENST00000164139.4:c.1465C>T	uncertain_significance&likely_pathogenic	deleterious_low_confidence(0.01)	probably_damaging(1)	NA	3.942e-05	4.409e-05	2.386e-05	4.395e-05	113758	5	102742	5	1	NA	NA	NA	NA	YES	26.8	3.978482	rs752622662	NA	11-64753126-G-A	4.88180978465331	4.89736048703901	1	4645	5	113753	5
14	77288777	14:77288777:C:G	C	G	0.000215238993405364	1	4646	2323	0	1	1	protein_coding	Transcript	POMT2	ENSG00000009830	ENST00000261534	missense_variant	ENSP00000261534.4:p.Arg413Pro	ENST00000261534.9:c.1238G>C	uncertain_significance&pathogenic	deleterious(0)	probably_damaging(0.999)	0.001	1.316e-05	2.941e-05	2.784e-05	4.395e-05	113756	5	102742	5	1&1	NA	NA	NA	NA	YES	32	4.494262	rs190285831&CM074454	23757202&17878207&30060766&29175898	14-77288777-C-G	7.31856488967577	4.89736048703901	1	4645	5	113751	5
12	53308051	12:53308051:C:T	C	T	0.000215238993405364	1	4646	2323	0	1	1	protein_coding	Transcript	AAAS	ENSG00000094914	ENST00000209873	splice_donor_variant	NA	ENST00000209873.9:c.1331+1G>A	pathogenic	NA	NA	NA	0.000138	5.879e-05	4.772e-05	4.396e-05	113740	5	102736	5	1&1&1	HC	NA	NA	INTRON_SIZE:122	YES	34	5.359896	rs150511103&CS003065&CS100597	11062474&11701718&15173230&18261130&27414811&26595337&27133709&33816394&31179255	12-53308051-C-T	3.66114974324485	4.89624643779264	1	4645	5	113735	5
3	93879279	3:93879279:C:T	C	T	0.000215238993405364	1	4646	2323	0	1	1	protein_coding	Transcript	PROS1	ENSG00000184500	ENST00000394236	missense_variant	ENSP00000377783.3:p.Val510Met	ENST00000394236.9:c.1528G>A	benign&likely_pathogenic	deleterious(0.02)	benign(0.131)	0	0.003503	0.0001029	0.0008789	4.396e-05	113730	5	102714	4	1&1&1	NA	NA	NA	NA	YES	14.49	1.314288	rs138925964&CD163622&CM961187	27652279&31144782	3-93879279-C-T	2.09172977070325	4.89624643779264	1	4645	5	113725	4
1	226986631	1:226986631:T:TG	T	TG	0.000215238993405364	1	4646	2323	0	1	1	protein_coding	Transcript	COQ8A	ENSG00000163050	ENST00000366777	frameshift_variant	ENSP00000355739.3:p.Ser616LeufsTer114	ENST00000366777.4:c.1838_1839insG	uncertain_significance&pathogenic	NA	NA	NA	5.277e-05	4.415e-05	7.159e-05	4.397e-05	113726	5	102742	4	1	HC	NA	NA	PERCENTILE:0.945473251028807&GERP_DIST:43.0841569900513&BP_DIST:105&DIST_FROM_LAST_EXON:-179&50_BP_RULE:FAIL&ANN_ORF:1770.72&MAX_ORF:1770.72	YES	35	6.162815	rs764847439	24218524&34663476	1-226986631-T-TG	4.87517538856998	4.89513289527779	1	4645	5	113721	4
6	73482229	6:73482229:C:T	C	T	0.000215238993405364	1	4646	2323	0	1	1	protein_coding	Transcript	MTO1	ENSG00000135297	ENST00000498286	missense_variant	ENSP00000419561.2:p.Arg484Trp	ENST00000498286.6:c.1450C>T	pathogenic&likely_pathogenic	deleterious(0)	probably_damaging(0.999)	NA	3.946e-05	7.35e-05	1.989e-05	4.397e-05	113722	5	102708	4	1&1	NA	NA	NA	NA	YES	25	3.597854	rs748152539&COSV100940438	30831263&29331171&31842146&31451716	6-73482229-C-T	2.92842167898455	4.89513289527779	1	4645	5	113717	4
17	7224011	17:7224011:G:A	G	A	0.000215238993405364	1	4646	2323	0	1	1	protein_coding	Transcript	ACADVL	ENSG00000072778	ENST00000356839	missense_variant	ENSP00000349297.5:p.Arg459Gln	ENST00000356839.10:c.1376G>A	pathogenic&pathogenic/likely_pathogenic&likely_pathogenic	deleterious(0)	probably_damaging(0.998)	NA	3.286e-05	5.881e-05	2.784e-05	4.397e-05	113718	5	102732	5	1&1	NA	NA	NA	NA	YES	27.5	4.069487	rs751995154&CM034381	25741868&26385305&14517516&21429517&19327992&23798014&25214167&30194637	17-7224011-G-A	3.65990466596437	4.89513289527779	1	4645	5	113713	5
10	13295497	10:13295497:G:C	G	C	0.000215238993405364	1	4646	2323	0	1	1	protein_coding	Transcript	PHYH	ENSG00000107537	ENST00000263038	missense_variant&splice_region_variant	ENSP00000263038.4:p.Arg82Gly	ENST00000263038.9:c.244C>G	likely_pathogenic&uncertain_significance&conflicting_interpretations_of_pathogenicity	deleterious(0.01)	possibly_damaging(0.675)	0	0.001295	1.47e-05	0.0003064	4.397e-05	113702	5	102716	4	1&1&1	NA	NA	NA	NA	YES	21.2	2.246272	rs145404396&CM166582&COSV53815104	27229527	10-13295497-G-C	14.6421083949228	4.89513289527779	1	4645	5	113697	4
4	158699015	4:158699015:T:C	T	C	0.000215238993405364	1	4646	2323	0	1	1	protein_coding	Transcript	ETFDH	ENSG00000171503	ENST00000511912	missense_variant	ENSP00000426638.1:p.Leu334Pro	ENST00000511912.6:c.1001T>C	pathogenic/likely_pathogenic&pathogenic	deleterious(0.01)	probably_damaging(0.994)	NA	1.971e-05	4.409e-05	2.387e-05	4.398e-05	113696	5	102682	5	1&1	NA	NA	NA	NA	YES	28.8	4.212802	rs377686388&CM024523	12359134&17584774&22611163	4-158699015-T-C	4.88180978465331	4.8940198591488	1	4645	5	113691	5
15	78111167	15:78111167:G:A	G	A	0.000215238993405364	1	4646	2323	0	1	1	protein_coding	Transcript	CIB2	ENSG00000136425	ENST00000258930	missense_variant&splice_region_variant	ENSP00000258930.3:p.Arg66Trp	ENST00000258930.8:c.196C>T	pathogenic	deleterious(0)	possibly_damaging(0.837)	NA	2.628e-05	4.41e-05	2.387e-05	4.398e-05	113682	5	102674	5	1&1	NA	NA	NA	NA	YES	33	5.054661	rs780168150&CM164141	26173970&28663585&29112224	15-78111167-G-A	4.88070279830758	4.8940198591488	1	4645	5	113677	5
18	60371842	18:60371842:T:C	T	C	0.000215238993405364	1	4646	2323	0	1	1	protein_coding	Transcript	MC4R	ENSG00000166603	ENST00000299766	missense_variant	ENSP00000299766.3:p.Ile170Val	ENST00000299766.5:c.508A>G	pathogenic	deleterious(0.03)	possibly_damaging(0.649)	0	0.0001775	4.409e-05	7.957e-05	4.398e-05	113682	5	102682	5	1&1	NA	NA	NA	NA	YES	22.3	2.471354	rs121913560&CM003761	26788538&11487744&32921795	18-60371842-T-C	4.88180978465331	4.8940198591488	1	4645	5	113677	5
7	66087761	7:66087761:A:G	A	G	0.000215238993405364	1	4646	2323	0	1	1	protein_coding	Transcript	ASL	ENSG00000126522	ENST00000304874	missense_variant	ENSP00000307188.9:p.Met230Val	ENST00000304874.14:c.688A>G	likely_pathogenic	deleterious(0.02)	possibly_damaging(0.822)	0.001	5.258e-05	0.0001176	1.989e-05	4.4e-05	113632	5	102732	5	1	NA	NA	NA	NA	YES	23.8	3.167153	rs143957662	NA	7-66087761-A-G	1.83026354936534	4.89179530466737	1	4645	5	113627	5
9	108897149	9:108897149:T:TA	T	TA	0.000215238993405364	1	4646	2323	0	1	1	protein_coding	Transcript	ELP1	ENSG00000070061	ENST00000374647	frameshift_variant&splice_region_variant	ENSP00000363779.5:p.Lys834Ter	ENST00000374647.10:c.2499dup	likely_pathogenic&pathogenic	NA	NA	NA	NA	NA	1.989e-05	4.4e-05	113630	5	102614	5	1	HC	NA	NA	PERCENTILE:0.624906226556639&GERP_DIST:936.879279469512&BP_DIST:1486&DIST_FROM_LAST_EXON:1419&50_BP_RULE:PASS&ANN_ORF:378.979&MAX_ORF:378.979	YES	33	4.941488	rs767527819	24173031&18303054	9-108897149-T-TA	NA	4.89179530466737	1	4645	5	113625	5
6	10808816	6:10808816:G:A	G	A	0.000215238993405364	1	4646	2323	0	1	1	protein_coding	Transcript	MAK	ENSG00000111837	ENST00000354489	missense_variant	ENSP00000346484.3:p.Thr162Ile	ENST00000354489.7:c.485C>T	uncertain_significance&likely_pathogenic	deleterious(0)	probably_damaging(1)	NA	1.974e-05	4.411e-05	1.99e-05	4.4e-05	113630	5	102614	5	1	NA	NA	NA	NA	YES	26.7	3.952339	rs774229391	28559085	6-10808816-G-A	4.87959631388267	4.89179530466737	1	4645	5	113625	5
9	91220992	9:91220992:CCT:C	CCT	C	0.000215238993405364	1	4646	2323	0	1	1	protein_coding	Transcript	AUH	ENSG00000148090	ENST00000375731	splice_acceptor_variant	NA	ENST00000375731.9:c.656-2_656-1del	likely_pathogenic	NA	NA	NA	3.943e-05	4.41e-05	2.388e-05	4.402e-05	113578	5	102578	5	1	HC	NA	NA	INTRON_SIZE:75028	YES	24.6	3.652689	rs757748207	12655555&16199547&20882351	9-91220992-CCT-C	4.88070279830758	4.88957277158938	1	4645	5	113573	5
10	53938872	10:53938872:G:A	G	A	0.000215238993405364	1	4646	2323	0	1	1	protein_coding	Transcript	PCDH15	ENSG00000150275	ENST00000644397	stop_gained	ENSP00000495195.1:p.Arg1106Ter	ENST00000644397.2:c.3316C>T	pathogenic&likely_pathogenic	NA	NA	NA	NA	NA	1.991e-05	4.404e-05	113538	5	102530	5	1&1&1	HC	NA	NA	PERCENTILE:0.634884166188015&GERP_DIST:1847.22863208936&BP_DIST:1894&DIST_FROM_LAST_EXON:1343&50_BP_RULE:PASS&ANN_ORF:900.46&MAX_ORF:900.46	YES	42	8.340541	rs202033121&CM094636&COSV57269690	24033266&18484607&19375528&11398101&11487575&14570705	10-53938872-G-A	NA	4.88735225716086	1	4645	5	113533	5
1	45331514	1:45331514:T:TCC	T	TCC	0.000215238993405364	1	4646	2323	0	1	1	protein_coding	Transcript	MUTYH	ENSG00000132781	ENST00000456914	frameshift_variant	ENSP00000407590.2:p.Glu382GlyfsTer43	ENST00000456914.7:c.1143_1144dup	likely_pathogenic&pathogenic	NA	NA	NA	0.0002628	8.818e-05	0.0001554	4.407e-05	113452	5	102544	5	1	HC	NA	NA	PERCENTILE:0.730523627075351&GERP_DIST:-125.342133116722&BP_DIST:419&DIST_FROM_LAST_EXON:288&50_BP_RULE:PASS&ANN_ORF:351.743&MAX_ORF:351.743	YES	24.1	3.432596	rs587780078	15366000&19531215&18534194&25980754&16941501&19732775&19032956&23108399&16140997&17122612&21443744&22744763&26681312&15690400&15188161&33471991&31739127&28195393&27829682&20663686&30852976	1-45331514-T-TCC	2.44090489232666	4.88402526447389	1	4645	5	113447	5
14	88433152	14:88433152:ATC:A	ATC	A	0.000215238993405364	1	4646	2323	0	1	1	protein_coding	Transcript	SPATA7	ENSG00000042317	ENST00000393545	frameshift_variant	ENSP00000377176.4:p.Leu368GlufsTer4	ENST00000393545.9:c.1101_1102del	likely_pathogenic&pathogenic	NA	NA	NA	1.315e-05	2.941e-05	2.398e-05	4.41e-05	113380	5	102432	5	1	HC	NA	NA	PERCENTILE:0.612222222222222&GERP_DIST:-814.044835054874&BP_DIST:697&DIST_FROM_LAST_EXON:113&50_BP_RULE:PASS&ANN_ORF:289.529&MAX_ORF:289.529	YES	28.3	4.479825	rs777069665	26047050&22334370&25412400&23847139&19268277&26261414&29411205	14-88433152-ATC-A	7.31856488967577	4.88070279830758	1	4645	5	113375	5
10	133293174	10:133293174:G:A	G	A	0.000215238993405364	1	4646	2323	0	1	1	protein_coding	Transcript	TUBGCP2	ENSG00000130640	ENST00000252936	missense_variant	ENSP00000252936.3:p.Arg297Cys	ENST00000252936.8:c.889C>T	uncertain_significance&pathogenic&likely_pathogenic	deleterious(0)	possibly_damaging(0.844)	NA	9.194e-05	0.0001029	9.564e-05	4.411e-05	113356	5	102558	4	1	NA	NA	NA	NA	YES	23.2	2.89128	rs200129338	31630790	10-133293174-G-A	2.09172977070325	4.87959631388267	1	4645	5	113351	4
1	119419519	1:119419519:G:A	G	A	0.000215238993405364	1	4646	2323	0	1	1	protein_coding	Transcript	HSD3B2	ENSG00000203859	ENST00000369416	missense_variant	ENSP00000358424.3:p.Ala82Thr	ENST00000369416.4:c.244G>A	pathogenic	deleterious(0.03)	probably_damaging(1)	NA	4.601e-05	5.88e-05	1.992e-05	4.411e-05	113352	5	102336	5	1&1&1	NA	NA	NA	NA	YES	24	3.245767	rs757033996&CM124707&CM940954	10599696&28207417&26021573&8185809	1-119419519-G-A	3.66052709873069	4.87959631388267	1	4645	5	113347	5
6	65490706	6:65490706:TC:T	TC	T	0.000215331994695589	1	4644	2322	0	1	1	protein_coding	Transcript	EYS	ENSG00000188107	ENST00000503581	frameshift_variant&splice_region_variant	ENSP00000424243.1:p.Gly250GlufsTer7	ENST00000503581.6:c.749del	pathogenic	NA	NA	NA	NA	NA	1.996e-05	4.414e-05	113286	5	102334	5	1&1	HC	NA	PHYLOCSF_WEAK	PERCENTILE:0.0793852676205617&GERP_DIST:-8325.47467278831&BP_DIST:8648&DIST_FROM_LAST_EXON:7447&50_BP_RULE:PASS&ANN_ORF:-872.297&MAX_ORF:-872.297	YES	16.69	1.669815	rs762794153&COSV104649555	18836446&20333770	6-65490706-TC-T	NA	4.87838683043926	1	4643	5	113281	5
13	51937583	13:51937583:C:T	C	T	0.000215238993405364	1	4646	2323	0	1	1	protein_coding	Transcript	ATP7B	ENSG00000123191	ENST00000242839	missense_variant	ENSP00000242839.5:p.Gly1266Arg	ENST00000242839.10:c.3796G>A	pathogenic&pathogenic/likely_pathogenic	deleterious_low_confidence(0)	NA	NA	5.254e-05	0.0001029	2.805e-05	4.413e-05	113294	5	102278	5	1&1&1&1	NA	NA	NA	NA	YES	26.5	3.930449	rs121907992&CM110343&CM116634&CM950120	18414213&7626145&21610751&23518715&10502777&22240481&22692182&24253677&11243728&26207595	13-51937583-C-T	2.09172977070325	4.87738484943042	1	4645	5	113289	5
16	16163159	16:16163159:G:A	G	A	0.000215238993405364	1	4646	2323	0	1	1	protein_coding	Transcript	ABCC6	ENSG00000091262	ENST00000205557	missense_variant	ENSP00000205557.7:p.Arg1114Cys	ENST00000205557.12:c.3340C>T	pathogenic	deleterious(0)	probably_damaging(0.998)	0	3.942e-05	0	9.172e-05	4.417e-05	113194	5	102490	5	1&1&1	NA	NA	NA	NA	YES	32	4.725689	rs63749794&CM043245&COSV52745308	16086317&18157818&15459974&16835894&32039214&28912966&32873932&18513494	16-16163159-G-A	Inf	4.87296792857968	1	4645	5	113189	5
8	116856211	8:116856211:G:C	G	C	0.000219684006879106	1	4552	2276	0	1	1	protein_coding	Transcript	RAD21	ENSG00000164754	ENST00000297338	missense_variant	ENSP00000297338.2:p.Pro298Ala	ENST00000297338.7:c.892C>G	likely_pathogenic&uncertain_significance	tolerated(0.29)	benign(0.028)	NA	4e-05	7.376e-05	2.04e-05	4.51e-05	110866	5	99856	5	1&1&1	NA	NA	NA	NA	YES	22.5	2.541884	rs148308569&COSV52061271&COSV52062466	35563565	8-116856211-G-C	2.97836234922866	4.87104228113317	1	4551	5	110861	5
16	72023536	16:72023536:C:T	C	T	0.000215238993405364	1	4646	2323	0	1	1	protein_coding	Transcript	DHODH	ENSG00000102967	ENST00000219240	missense_variant	ENSP00000219240.4:p.Arg346Trp	ENST00000219240.9:c.1036C>T	pathogenic&likely_pathogenic	deleterious(0)	probably_damaging(0.942)	NA	5.915e-05	0.0001029	7.618e-05	4.419e-05	113142	5	102136	5	1&1&1	NA	NA	NA	NA	YES	29.4	4.28199	rs201947120&CM100131&COSV54661740	27219052&19915526	16-72023536-C-T	2.09172977070325	4.8707624667428	1	4645	5	113137	5
22	20992238	22:20992238:C:T	C	T	0.000215238993405364	1	4646	2323	0	1	1	protein_coding	Transcript	LZTR1	ENSG00000099949	ENST00000646124	stop_gained	ENSP00000496779.1:p.Arg340Ter	ENST00000646124.2:c.1018C>T	uncertain_significance&pathogenic/likely_pathogenic&pathogenic	NA	NA	0	6.57e-05	4.41e-05	6.789e-05	4.421e-05	113102	5	102260	4	1&1&1	HC	NA	NA	PERCENTILE:0.403487911216805&GERP_DIST:4493.38533428907&BP_DIST:1494&DIST_FROM_LAST_EXON:1378&50_BP_RULE:PASS&ANN_ORF:1002.01&MAX_ORF:1002.01	YES	38	7.413266	rs149850248&CM154920&COSV53146329	24362817&25795793&29469822&30442762&30442766&25480913&30481304&30859559&27921248&25335493&30368668&30665374&33413596	22-20992238-C-T	4.88070279830758	4.86855900034753	1	4645	5	113097	4
11	77213908	11:77213908:G:A	G	A	0.000215238993405364	1	4646	2323	0	1	1	protein_coding	Transcript	MYO7A	ENSG00000137474	ENST00000409709	missense_variant	ENSP00000386331.3:p.Gly2163Ser	ENST00000409709.9:c.6487G>A	pathogenic&likely_pathogenic	deleterious_low_confidence(0.02)	probably_damaging(0.999)	NA	2.627e-05	4.409e-05	2.407e-05	4.424e-05	113022	5	102088	4	1&1&1	NA	NA	NA	NA	YES	24.6	3.473763	rs747656448&CM990906&COSV60020751	19375528&26226137&10094549&23770805&24105371&28451532&26561413	11-77213908-G-A	4.88180978465331	4.86525753628762	1	4645	5	113017	4
5	148097875	5:148097875:C:T	C	T	0.000215331994695589	1	4644	2322	0	1	1	protein_coding	Transcript	SPINK5	ENSG00000133710	ENST00000256084	synonymous_variant	ENSP00000256084.7:p.Cys297%3D	ENST00000256084.8:c.891C>T	pathogenic&pathogenic/likely_pathogenic&likely_pathogenic	NA	NA	NA	3.949e-05	8.825e-05	2.009e-05	4.426e-05	112956	5	101962	5	1&1	NA	NA	NA	NA	YES	15.58	1.476199	rs752941297&CS121225	25741868&22377713&22089833&25665175	5-148097875-C-T	2.44002260278288	4.86516029587865	1	4643	5	112951	5
6	51775844	6:51775844:G:A	G	A	0.000215331994695589	1	4644	2322	0	1	1	protein_coding	Transcript	PKHD1	ENSG00000170927	ENST00000371117	missense_variant	ENSP00000360158.3:p.Arg2840Cys	ENST00000371117.8:c.8518C>T	pathogenic&likely_pathogenic	deleterious(0)	possibly_damaging(0.874)	NA	3.957e-05	7.373e-05	2.402e-05	4.428e-05	112926	5	101982	5	1&1	NA	NA	NA	NA	YES	25.8	3.791979	rs200432861&CM051169	15698423&15805161&16133180&19940839&30507656	6-51775844-G-A	2.92054787326175	4.86296284317048	1	4643	5	112921	5
1	2406580	1:2406580:CAG:C	CAG	C	0.000215238993405364	1	4646	2323	0	1	1	protein_coding	Transcript	PEX10	ENSG00000157911	ENST00000447513	frameshift_variant	ENSP00000407922.2:p.Leu272ValfsTer66	ENST00000447513.7:c.814_815del	pathogenic	NA	NA	NA	5.914e-05	4.41e-05	3.595e-05	4.426e-05	112962	5	102504	3	1	HC	NA	NA	PERCENTILE:0.830784913353721&GERP_DIST:100.300835087895&BP_DIST:165&DIST_FROM_LAST_EXON:97&50_BP_RULE:PASS&ANN_ORF:877.374&MAX_ORF:877.374	YES	22.6	2.711267	rs61752093	10862081&9700193&12794690&19142205&21031596&22871920&27230853&17041890	1-2406580-CAG-C	4.88070279830758	4.86305904666436	1	4645	5	112957	3
2	201269532	2:201269532:TG:T	TG	T	0.000215238993405364	1	4646	2323	0	1	1	protein_coding	Transcript	CASP8	ENSG00000064012	ENST00000264275	frameshift_variant	ENSP00000264275.5:p.Ala111LeufsTer22	ENST00000264275.9:c.329del	pathogenic	NA	NA	NA	1.314e-05	2.94e-05	2.412e-05	4.428e-05	112928	5	102030	5	1&1	HC	NA	PHYLOCSF_WEAK	PERCENTILE:0.220657276995305&GERP_DIST:-955.496958375443&BP_DIST:1156&DIST_FROM_LAST_EXON:1021&50_BP_RULE:PASS&ANN_ORF:-820.145&MAX_ORF:-753.175	NA	0.262	-0.300115	rs776712453&COSV99965522	12353035&25814141	2-201269532-TG-T	7.32105419746138	4.86086254302991	1	4645	5	112923	5
7	2913385	7:2913385:C:T	C	T	0.000215238993405364	1	4646	2323	0	1	1	protein_coding	Transcript	CARD11	ENSG00000198286	ENST00000396946	missense_variant	ENSP00000380150.4:p.Arg974His	ENST00000396946.9:c.2921G>A	uncertain_significance&likely_pathogenic&likely_benign	deleterious(0.01)	possibly_damaging(0.815)	NA	9.859e-05	0	0.000285	4.428e-05	112910	5	102566	5	1	NA	NA	NA	NA	YES	24.7	3.504352	rs750407488	NA	7-2913385-C-T	Inf	4.86086254302991	1	4645	5	112905	5
16	57659534	16:57659534:C:T	C	T	0.000215238993405364	1	4646	2323	0	1	1	protein_coding	Transcript	ADGRG1	ENSG00000205336	ENST00000562631	stop_gained	ENSP00000455351.2:p.Arg470Ter	ENST00000562631.7:c.1408C>T	pathogenic	NA	NA	NA	1.971e-05	1.47e-05	4.802e-05	4.429e-05	112894	5	102198	5	1&1	HC	NA	NA	PERCENTILE:0.682170542635659&GERP_DIST:264.969554710388&BP_DIST:653&DIST_FROM_LAST_EXON:523&50_BP_RULE:PASS&ANN_ORF:1643.92&MAX_ORF:1643.92	YES	35	6.334355	rs587783652&CM155234	18414213&15044805&29707406&25922261&20929962	16-57659534-C-T	14.6421083949228	4.85976503511773	1	4645	5	112889	5
6	135490661	6:135490661:G:GT	G	GT	0.000215238993405364	1	4646	2323	0	1	1	protein_coding	Transcript	AHI1	ENSG00000135541	ENST00000265602	frameshift_variant	ENSP00000265602.6:p.Leu33ThrfsTer9	ENST00000265602.11:c.96dup	uncertain_significance&likely_pathogenic	NA	NA	NA	NA	NA	2.409e-05	4.43e-05	112868	5	101914	5	1	HC	NA	PHYLOCSF_WEAK	PERCENTILE:0.0267335004177109&GERP_DIST:1687.29641092718&BP_DIST:3471&DIST_FROM_LAST_EXON:3469&50_BP_RULE:PASS&ANN_ORF:-107.986&MAX_ORF:-107.986	YES	20.5	2.24616	rs747322175	NA	6-135490661-G-GT	NA	4.85866802269446	1	4645	5	112863	5
1	209650115	1:209650115:A:AG	A	AG	0.000215238993405364	1	4646	2323	0	1	1	protein_coding	Transcript	LAMB3	ENSG00000196878	ENST00000356082	frameshift_variant	ENSP00000348384.3:p.Leu11ProfsTer43	ENST00000356082.9:c.31dup	pathogenic	NA	NA	NA	1.314e-05	2.94e-05	3.221e-05	4.46e-05	112120	5	101488	5	1	HC	NA	NA	PERCENTILE:0.00880932082978119&GERP_DIST:-22.6698449631658&BP_DIST:3468&DIST_FROM_LAST_EXON:3332&50_BP_RULE:PASS&ANN_ORF:654.33&MAX_ORF:654.33	YES	22.8	2.817469	rs777672897	21801158&15373767&8824879&15538630&11023379&16473856&7550237	1-209650115-A-AG	7.32105419746138	4.82598639922342	1	4645	5	112115	5
15	41397058	15:41397058:A:G	A	G	0.000215424006455578	1	4642	2321	0	1	1	protein_coding	Transcript	NDUFAF1	ENSG00000137806	ENST00000260361	start_lost	ENSP00000260361.4:p.Met1?	ENST00000260361.9:c.2T>C	pathogenic	deleterious(0)	probably_damaging(0.968)	NA	2.629e-05	2.939e-05	2.021e-05	4.478e-05	111662	5	101214	5	1	NA	NA	NA	NA	YES	24.2	3.311846	rs863224089	NA	15-41397058-A-G	7.32984030131262	4.81071921517592	1	4641	5	111657	5
2	73927047	2:73927047:A:G	A	G	0.000215238993405364	1	4646	2323	0	1	1	protein_coding	Transcript	DGUOK	ENSG00000114956	ENST00000264093	missense_variant	ENSP00000264093.4:p.Asn46Ser	ENST00000264093.9:c.137A>G	likely_pathogenic&pathogenic	deleterious(0.03)	possibly_damaging(0.477)	NA	3.284e-05	7.35e-05	2.464e-05	4.484e-05	111516	5	101122	4	1&1	NA	NA	NA	NA	YES	24.4	3.387038	rs763615602&CM076149	23043144&17073823&11983456&17452231&26874653	2-73927047-A-G	2.92842167898455	4.80015596354515	1	4645	5	111511	4
17	8173463	17:8173463:G:A	G	A	0.000645995023660362	3	4644	2322	0	3	1	protein_coding	Transcript	TMEM107	ENSG00000179029	ENST00000437139	3_prime_UTR_variant	NA	ENST00000437139.7:c.*740C>T	pathogenic	NA	NA	0	9.858e-05	0.0001176	0.0001122	0.0001107	108356	12	99854	11	1&1&1	NA	NA	NA	NA	YES	9.734	0.833836	rs144429028&CR1611836&COSV57102073	NA	17-8173463-G-A	5.49315496309831	5.83554673586596	3	4641	12	108344	11
2	168968498	2:168968498:A:C	A	C	0.000216543994611129	1	4618	2309	0	1	1	protein_coding	Transcript	ABCB11	ENSG00000073734	ENST00000650372	splice_region_variant&splice_polypyrimidine_tract_variant&intron_variant	NA	ENST00000650372.1:c.2012-8T>G	likely_pathogenic&pathogenic/likely_pathogenic&pathogenic	NA	NA	NA	4.607e-05	5.889e-05	2.453e-05	4.52e-05	110620	5	100050	5	1&1	NA	NA	NA	NA	YES	15.04	1.39358	rs769910565&CS067801	18395098&24402531&16871584&32581362&20583290&24231640	2-168968498-A-C	3.6770927935325	4.79079634095419	1	4617	5	110615	5
6	42967451	6:42967451:G:A	G	A	0.000215238993405364	1	4646	2323	0	1	1	protein_coding	Transcript	PEX6	ENSG00000124587	ENST00000304611	missense_variant	ENSP00000303511.8:p.Arg601Trp	ENST00000304611.13:c.1801C>T	likely_pathogenic	deleterious(0)	probably_damaging(0.998)	NA	6.573e-06	0	2.032e-05	4.496e-05	111206	5	101296	5	1&1&1	NA	NA	NA	NA	YES	25.4	3.710099	rs61753225&CM100009&COSV99769697	19877282&26287655&26700162	6-42967451-G-A	Inf	4.78734415937198	1	4645	5	111201	5
13	23340547	13:23340547:A:AT	A	AT	0.000215888998354785	1	4632	2316	0	1	1	protein_coding	Transcript	SACS	ENSG00000151835	ENST00000382292	frameshift_variant	ENSP00000371729.3:p.Ile1110AsnfsTer2	ENST00000382292.9:c.3328dup	likely_pathogenic&pathogenic	NA	NA	NA	6.579e-06	0	4.116e-05	4.517e-05	110696	5	99688	5	1	HC	NA	NA	PERCENTILE:0.242212518195051&GERP_DIST:10574.9346610069&BP_DIST:10412&DIST_FROM_LAST_EXON:-1142&50_BP_RULE:FAIL&ANN_ORF:86349.6&MAX_ORF:86349.6	YES	34	4.992729	rs770866403	12873855	13-23340547-A-AT	Inf	4.7794774929109	1	4631	5	110691	5
6	41161557	6:41161557:G:A	G	A	0.000215238993405364	1	4646	2323	0	1	1	protein_coding	Transcript	TREM2	ENSG00000095970	ENST00000373113	stop_gained	ENSP00000362205.3:p.Gln33Ter	ENST00000373113.8:c.97C>T	pathogenic	NA	NA	NA	1.971e-05	4.409e-05	2.016e-05	4.506e-05	110958	5	100072	5	1&1&1	HC	NA	NA	PERCENTILE:0.13997113997114&GERP_DIST:-345.400340950489&BP_DIST:593&DIST_FROM_LAST_EXON:577&50_BP_RULE:PASS&ANN_ORF:1617.38&MAX_ORF:1617.38	YES	34	5.417571	rs104894002&CM033823&COSV100632721	30924900&27589997&24899047&30883352&26037549&30222607&15883308&25045597&29142083&12754369&23399524&25615530&32635934&32602279	6-41161557-G-A	4.88180978465331	4.77671978263126	1	4645	5	110953	5
4	25160369	4:25160369:T:C	T	C	0.000431593012763187	2	4634	2317	0	2	1	protein_coding	Transcript	SEPSECS	ENSG00000109618	ENST00000382103	start_lost	ENSP00000371535.2:p.Met1?	ENST00000382103.7:c.1A>G	pathogenic	deleterious(0)	probably_damaging(0.971)	NA	5.256e-05	5.88e-05	3.4e-05	7.396e-05	54084	4	52560	4	1&1	NA	NA	NA	NA	YES	26.3	3.893927	rs1025711998&CM152580	NA	4-25160369-T-C	7.34001722386373	5.83549233049199	2	4632	4	54080	4
11	36574870	11:36574870:G:T	G	T	0.00129142997320741	6	4646	2323	0	6	1	protein_coding	Transcript	RAG1	ENSG00000166349	ENST00000299440	missense_variant	ENSP00000299440.5:p.Trp522Cys	ENST00000299440.6:c.1566G>T	pathogenic&pathogenic/likely_pathogenic	deleterious_low_confidence(0)	probably_damaging(0.998)	NA	7.228e-05	0.0001029	0.0001075	0.0002117	113392	24	102380	24	1&1&1	NA	NA	NA	NA	YES	29.8	4.324893	rs193922461&CM010075&COSV55027555	11133745&10701853&20489056&21131235&24290284&25516070	11-36574870-G-T	12.5503398756794	6.10028329337465	6	4640	24	113368	24
20	45420577	20:45420577:A:AC	A	AC	0.000430477986810729	2	4646	2323	0	2	1	protein_coding	Transcript	PIGT	ENSG00000124155	ENST00000279036	frameshift_variant	ENSP00000279036.6:p.Val307ArgfsTer13	ENST00000279036.12:c.917_918insC	not_provided&pathogenic	NA	NA	NA	4.612e-05	0.000103	3.579e-05	7.911e-05	113766	9	102750	9	1&1	HC	NA	NA	PERCENTILE:0.527921704087507&GERP_DIST:1043.01735453606&BP_DIST:815&DIST_FROM_LAST_EXON:563&50_BP_RULE:PASS&ANN_ORF:861.385&MAX_ORF:861.385	YES	23.1	2.922649	rs751861982&CI156026	25943031	20-45420577-A-AC	4.17939793020125	5.44151165226557	2	4644	9	113757	9
2	232541423	2:232541423:CCT:C	CCT	C	0.000430477986810729	2	4646	2323	0	2	1	protein_coding	Transcript	CHRNG	ENSG00000196811	ENST00000651502	frameshift_variant	ENSP00000498757.1:p.Pro134ArgfsTer43	ENST00000651502.1:c.401_402del	pathogenic	NA	NA	NA	9.858e-05	0.0001764	7.556e-05	7.911e-05	113766	9	102750	7	1	HC	NA	NA	PERCENTILE:0.258687258687259&GERP_DIST:493.05460370183&BP_DIST:1146&DIST_FROM_LAST_EXON:973&50_BP_RULE:PASS&PHYLOCSF_TOO_SHORT	YES	24	3.373354	rs747067203	25741868&16826531&27245440	2-232541423-CCT-C	2.44035139915379	5.44151165226557	2	4644	9	113757	7
7	139911233	7:139911233:T:C	T	C	0.000430477986810729	2	4646	2323	0	2	1	protein_coding	Transcript	TBXAS1	ENSG00000059377	ENST00000448866	missense_variant	ENSP00000402536.3:p.Leu82Pro	ENST00000448866.7:c.245T>C	uncertain_significance&pathogenic	deleterious(0.01)	possibly_damaging(0.8)	NA	8.541e-05	0.0001911	4.375e-05	7.915e-05	113708	9	102692	8	1&1	NA	NA	NA	NA	YES	27.2	4.028173	rs140005285&CM080567	17203301&18264100	7-139911233-T-C	2.25263206075735	5.43876167796246	2	4644	9	113699	8
11	2585264	11:2585264:A:G	A	G	0.000430477986810729	2	4646	2323	0	2	1	protein_coding	Transcript	KCNQ1	ENSG00000053918	ENST00000155840	missense_variant	ENSP00000155840.2:p.Lys362Arg	ENST00000155840.12:c.1085A>G	pathogenic/likely_pathogenic&uncertain_significance&likely_pathogenic&pathogenic	deleterious_low_confidence(0)	probably_damaging(0.996)	NA	1.314e-05	0	3.979e-05	7.918e-05	113664	9	102728	9	1&1	NA	NA	NA	NA	YES	28.6	4.195799	rs12720458&CM055323	19841300&22581653&19214780&15840476&19716085&22949429&23392653&25854863&26546361&31447099&15781747&27831900&24947509&32546831&34135346	11-2585264-A-G	Inf	5.43670102059521	2	4644	9	113655	9
1	45508266	1:45508266:C:T	C	T	0.000430477986810729	2	4646	2323	0	2	1	protein_coding	Transcript	MMACHC	ENSG00000132763	ENST00000401061	stop_gained	ENSP00000383840.4:p.Arg111Ter	ENST00000401061.9:c.331C>T	pathogenic	NA	NA	NA	0.0001051	0.0001029	5.211e-05	7.953e-05	113172	9	102162	4	1&1&1	HC	NA	NA	PERCENTILE:0.389870435806832&GERP_DIST:5.33002357482913&BP_DIST:517&DIST_FROM_LAST_EXON:98&50_BP_RULE:PASS&ANN_ORF:790.425&MAX_ORF:790.425	YES	37	7.204079	rs121918242&CM060058&COSV53114070	19370762&16311595&16714133&18164228&24126030	1-45508266-C-T	4.1834595414065	5.41277488759875	2	4644	9	113163	4
1	94019719	1:94019719:T:A	T	A	0.000430477986810729	2	4646	2323	0	2	1	protein_coding	Transcript	ABCA4	ENSG00000198691	ENST00000370225	missense_variant	ENSP00000359245.3:p.Ile1687Phe	ENST00000370225.4:c.5059A>T	uncertain_significance&likely_pathogenic	deleterious_low_confidence(0)	probably_damaging(0.998)	NA	3.291e-05	7.353e-05	4.001e-05	7.956e-05	113120	9	102272	8	1&1	NA	NA	NA	NA	YES	26.5	3.928794	rs201996979&CM077494	29555955&17932850	1-94019719-T-A	5.85445378499563	5.41073387142696	2	4644	9	113111	8
16	30985702	16:30985702:CAG:C	CAG	C	0.000215238993405364	1	4646	2323	0	1	1	protein_coding	Transcript	HSD3B7	ENSG00000099377	ENST00000297679	frameshift_variant	ENSP00000297679.5:p.Gly17LeufsTer26	ENST00000297679.10:c.45_46del	pathogenic	NA	NA	NA	1.313e-05	1.469e-05	3.718e-05	4.582e-05	109124	5	99218	5	1	HC	NA	NA	PERCENTILE:0.0414414414414414&GERP_DIST:353.100740432739&BP_DIST:1060&DIST_FROM_LAST_EXON:645&50_BP_RULE:PASS&ANN_ORF:787.95&MAX_ORF:787.95	YES	26.7	4.223112	rs786200876	12679481&33364809	16-30985702-CAG-C	14.6520757934217	4.69749003503633	1	4645	5	109119	5
17	42543700	17:42543700:G:A	G	A	0.000430477986810729	2	4646	2323	0	2	1	protein_coding	Transcript	NAGLU	ENSG00000108784	ENST00000225927	missense_variant	ENSP00000225927.1:p.Arg565Gln	ENST00000225927.7:c.1694G>A	pathogenic&pathogenic/likely_pathogenic	deleterious(0)	probably_damaging(0.999)	NA	4.598e-05	8.818e-05	4.422e-05	7.99e-05	112638	9	102150	9	1&1&1&1&1	NA	NA	NA	NA	YES	26.8	3.967664	rs104894598&CM134818&CM990925&CM992357&COSV56794331	25741868&21937992&10094189&20852935&12202988&23380547&15933803&21204211&9950362&23430803&30903511&15300983&28751108&33147747	17-42543700-G-A	4.88180978465331	5.38770947197408	2	4644	9	112629	9
10	97601990	10:97601990:G:A	G	A	0.000215238993405364	1	4646	2323	0	1	1	protein_coding	Transcript	HOGA1	ENSG00000241935	ENST00000370646	splice_region_variant&synonymous_variant	ENSP00000359680.4:p.Ala278%3D	ENST00000370646.9:c.834G>A	pathogenic	NA	NA	NA	4.598e-05	5.879e-05	0.0001117	4.604e-05	108596	5	99410	4	1&1&1	NA	NA	NA	NA	YES	23.2	2.873009	rs770050262&CS158931&CX158936	9536098&26340091&17576681&31123811	10-97601990-G-A	3.66114974324485	4.67504329724945	1	4645	5	108591	4
9	72791994	9:72791994:C:T	C	T	0.000645717023871839	3	4646	2323	0	3	1	protein_coding	Transcript	TMC1	ENSG00000165091	ENST00000297784	missense_variant	ENSP00000297784.6:p.Arg445Cys	ENST00000297784.10:c.1333C>T	uncertain_significance&conflicting_interpretations_of_pathogenicity&likely_pathogenic&likely_benign	deleterious_low_confidence(0.01)	probably_damaging(0.931)	NA	5.917e-05	8.823e-05	7.162e-05	0.0001144	113630	13	102614	11	1&1&1	NA	NA	NA	NA	YES	27.3	4.05021	rs372710475&CM094819&COSV52769390	24033266&24416283&19187973	9-72791994-C-T	7.31856538447058	5.64437957929929	3	4643	13	113617	11
4	15599699	4:15599699:A:T	A	T	0.00239339005202055	11	4596	2298	0	11	1	protein_coding	Transcript	CC2D2A	ENSG00000048342	ENST00000424120	missense_variant	ENSP00000403465.1:p.Asp1556Val	ENST00000424120.6:c.4667A>T	uncertain_significance&pathogenic&likely_pathogenic	deleterious_low_confidence(0)	probably_damaging(0.983)	0.001	0.0002037	0.000338	0.0002031	0.0003928	112006	44	101096	40	1&1	NA	NA	NA	NA	YES	28.7	4.199784	rs201502401&CM096676	26477546&26092869&22241855&19777577&22425360&23012439&26485645	4-15599699-A-T	7.08103565686553	6.0931518635961	11	4585	44	111962	40
1	94041345	1:94041345:C:A	C	A	0.000860955973621458	4	4646	2323	0	4	1	protein_coding	Transcript	ABCA4	ENSG00000198691	ENST00000370225	missense_variant	ENSP00000359245.3:p.Arg1129Leu	ENST00000370225.4:c.3386G>T	pathogenic&likely_pathogenic	deleterious_low_confidence(0)	probably_damaging(0.932)	0.002	0.0002433	0.0001176	0.0003062	0.0001495	113738	17	102724	17	1&1&1&1	NA	NA	NA	NA	YES	26.7	3.961454	rs1801269&CM138132&CM970009&COSV64674063	23755871&28118664&19074458&9295268&11017087&17277736&25698705&27032803&29114839	1-94041345-C-A	7.32105419746138	5.75890283358835	4	4642	17	113721	17
1	179552619	1:179552619:CTT:C	CTT	C	0.000860955973621458	4	4646	2323	0	4	1	protein_coding	Transcript	NPHS2	ENSG00000116218	ENST00000367615	frameshift_variant	ENSP00000356587.4:p.Arg286ThrfsTer17	ENST00000367615.9:c.855_856del	likely_pathogenic&pathogenic	NA	NA	NA	9.199e-05	0.000147	6.798e-05	0.0001505	112964	17	102010	15	1	HC	NA	NA	PERCENTILE:0.743055555555556&GERP_DIST:-26.3130044817924&BP_DIST:295&DIST_FROM_LAST_EXON:17&50_BP_RULE:FAIL&ANN_ORF:578.95&MAX_ORF:578.95	YES	28.1	4.450283	rs749740335	18823551&20947785&8589695&10742096&19406966&15327385&11805166&24509478&15253708&19145239&21355056&24742477&32581362&30655312	1-179552619-CTT-C	5.8568433579691	5.72063769848145	4	4642	17	112947	15
4	15563395	4:15563395:C:T	C	T	0.000215238993405364	1	4646	2323	0	1	1	protein_coding	Transcript	CC2D2A	ENSG00000048342	ENST00000424120	stop_gained	ENSP00000403465.1:p.Arg1019Ter	ENST00000424120.6:c.3055C>T	pathogenic&likely_pathogenic	NA	NA	NA	9.201e-05	0	0.0001016	4.7e-05	106372	5	96564	5	1&1&1	HC	NA	NA	PERCENTILE:0.628213037219823&GERP_DIST:1111.73796103485&BP_DIST:1795&DIST_FROM_LAST_EXON:1607&50_BP_RULE:PASS&ANN_ORF:1166.21&MAX_ORF:1166.21	YES	40	7.985887	rs370880399&CM085309&COSV101052621	25525159&26092869&18950740&22241855&19777577&27081510&29165578	4-15563395-C-T	Inf	4.57955305117797	1	4645	5	106367	5
3	186613145	3:186613145:A:T	A	T	0.00129142997320741	6	4646	2323	0	6	1	protein_coding	Transcript	AHSG	ENSG00000145192	ENST00000411641	stop_gained	ENSP00000393887.2:p.Lys2Ter	ENST00000411641.7:c.4A>T	pathogenic&uncertain_significance	NA	NA	NA	7.892e-05	0.0001471	0.0001115	0.0002202	113530	25	102572	22	1	HC	NA	NA	PERCENTILE:0.0036231884057971&GERP_DIST:-1324.23107247353&BP_DIST:1094&DIST_FROM_LAST_EXON:750&50_BP_RULE:PASS&ANN_ORF:110.559&MAX_ORF:110.559	YES	37	7.10333	rs370627604	31288248	3-186613145-A-T	8.77926562343585	5.86480460130524	6	4640	25	113505	22
6	41161537	6:41161537:G:C	G	C	0.000645717023871839	3	4646	2323	0	3	1	protein_coding	Transcript	TREM2	ENSG00000095970	ENST00000373113	missense_variant	ENSP00000362205.3:p.Asp39Glu	ENST00000373113.8:c.117C>G	likely_pathogenic&uncertain_significance	deleterious(0.01)	possibly_damaging(0.503)	NA	5.911e-05	0.0001176	6.425e-05	0.0001164	111656	13	100728	12	1&1	NA	NA	NA	NA	YES	24.3	3.374935	rs200392967&CM140281	25186855&24119542&29723869&32614373&35873773	6-41161537-G-C	5.49079101931836	5.54739711230102	3	4643	13	111643	12
15	65639613	15:65639613:C:T	C	T	0.000430477986810729	2	4646	2323	0	2	1	protein_coding	Transcript	SLC24A1	ENSG00000074621	ENST00000261892	stop_gained	ENSP00000261892.6:p.Arg655Ter	ENST00000261892.11:c.1963C>T	pathogenic	NA	NA	0	8.545e-05	0.0001176	0.0001112	8.182e-05	110002	9	99870	8	1&1	HC	NA	NA	PERCENTILE:0.594848484848485&GERP_DIST:179.198461794853&BP_DIST:1331&DIST_FROM_LAST_EXON:1082&50_BP_RULE:PASS&ANN_ORF:208.254&MAX_ORF:208.254	YES	38	7.390762	rs201452975&COSV99978516	26822852&20850105&30902645	15-65639613-C-T	3.66052709873069	5.2612806992267	2	4644	9	109993	8
13	24906775	13:24906775:C:G	C	G	0.00150667002890259	7	4646	2323	0	7	1	protein_coding	Transcript	CENPJ	ENSG00000151849	ENST00000381884	missense_variant	ENSP00000371308.4:p.Gln421His	ENST00000381884.9:c.1263G>C	likely_pathogenic	tolerated(0.14)	possibly_damaging(0.497)	0	0.0002037	0.0002646	0.0001631	0.0002551	113682	29	102666	28	1	NA	NA	NA	NA	YES	16.69	1.648468	rs201088712	25741868	13-24906775-C-G	5.69414221051621	5.90619376284826	7	4639	29	113653	28
19	39507456	19:39507456:G:A	G	A	0.000215238993405364	1	4646	2323	0	1	1	protein_coding	Transcript	DLL3	ENSG00000090932	ENST00000356433	missense_variant	ENSP00000348810.4:p.Gly504Asp	ENST00000356433.10:c.1511G>A	pathogenic&pathogenic/likely_pathogenic	deleterious(0.01)	benign(0.132)	NA	NA	NA	1.994e-05	4.674e-05	85572	4	80898	4	1&1	NA	NA	NA	NA	YES	17.12	1.714308	rs104894676&CM031160	15200511	19-39507456-G-A	NA	4.60502767234413	1	4645	4	85568	4
15	75364182	15:75364182:C:T	C	T	0.00197022990323603	9	4568	2284	0	9	1	protein_coding	Transcript	MAN2C1	ENSG00000140400	ENST00000267978	missense_variant	ENSP00000267978.4:p.Gly203Arg	ENST00000267978.10:c.607G>A	pathogenic	deleterious_low_confidence(0.02)	probably_damaging(0.973)	0.001	0.0004403	0.0002352	0.0005298	0.0003414	111296	38	100434	36	1&1	NA	NA	NA	NA	YES	18	1.836172	rs190692217&COSV51229947	35045343	15-75364182-C-T	8.37682781988109	5.77103076519048	9	4559	38	111258	36
6	51748470	6:51748470:T:C	T	C	0.00172190996818244	8	4646	2323	0	8	1	protein_coding	Transcript	PKHD1	ENSG00000170927	ENST00000371117	missense_variant	ENSP00000360158.3:p.His3049Arg	ENST00000371117.8:c.9146A>G	likely_pathogenic&uncertain_significance	deleterious(0.05)	possibly_damaging(0.904)	NA	NA	NA	1.195e-05	2.644e-05	113480	3	102476	3	1&1&1	NA	NA	NA	NA	YES	23.5	3.028263	rs367678592&CM100411&COSV61870095	19914852&20413436&31395954&23041322	6-51748470-T-C	NA	65.1251879040259	8	4638	3	113477	3
16	57897489	16:57897489:CCCGTGCGCCACCACGTTGG:C	CCCGTGCGCCACCACGTTGG	C	0.00172190996818244	8	4646	2323	0	8	1	protein_coding	Transcript	CNGB1	ENSG00000070729	ENST00000251102	frameshift_variant	ENSP00000251102.8:p.Ala1044GlyfsTer13	ENST00000251102.13:c.3131_3149del	likely_pathogenic&pathogenic	NA	NA	NA	1.314e-05	2.939e-05	1.202e-05	2.649e-05	113258	3	102266	3	1	HC	NA	NA	PERCENTILE:0.83839190628328&GERP_DIST:-363.639954352379&BP_DIST:605&DIST_FROM_LAST_EXON:312&50_BP_RULE:PASS&ANN_ORF:1055.31&MAX_ORF:1055.31	YES	35	5.709425	rs1365926616	24043777&15557452&30718709	16-57897489-CCCGTGCGCCACCACGTTGG-C	58.5882942559525	65.0022638045468	8	4638	3	113255	3
8	144514076	8:144514076:A:G	A	G	0.000860955973621458	4	4646	2323	0	4	1	protein_coding	Transcript	RECQL4	ENSG00000160957	ENST00000617875	missense_variant	ENSP00000482313.2:p.Phe637Ser	ENST00000617875.6:c.1910T>C	uncertain_significance&likely_pathogenic	deleterious(0)	probably_damaging(0.949)	NA	3.288e-05	7.355e-05	4.769e-06	1.105e-05	90504	1	83926	1	1&1	NA	NA	NA	NA	YES	22.9	2.762141	rs386833848&CM090497	18716613	8-144514076-A-G	11.705723638633	77.9145677485482	4	4642	1	90503	1
4	625939	4:625939:G:A	G	A	0.000215238993405364	1	4646	2323	0	1	1	protein_coding	Transcript	PDE6B	ENSG00000133256	ENST00000496514	missense_variant	ENSP00000420295.1:p.Glu105Lys	ENST00000496514.6:c.313G>A	uncertain_significance&likely_pathogenic	deleterious_low_confidence(0)	probably_damaging(1)	NA	1.971e-05	1.47e-05	1.447e-05	0	90122	0	84194	0	1&1	NA	NA	NA	NA	YES	27	4.008249	rs398123299&CM149250	23757202&24938718&28912962&30718709	4-625939-G-A	14.6421083949228	Inf	1	4645	0	90122	0
15	55434904	15:55434904:C:T	C	T	0.000660211022477597	3	4544	2272	0	3	1	protein_coding	Transcript	DNAAF4	ENSG00000256061	ENST00000321149	splice_donor_variant	NA	ENST00000321149.7:c.1047+1G>A	pathogenic/likely_pathogenic	NA	NA	NA	1.972e-05	4.41e-05	4.112e-06	8.953e-06	111690	1	100696	1	1	HC	NA	NA	INTRON_SIZE:2302	YES	32	4.495512	rs779538333	23872636&16199547	15-55434904-C-T	14.9707714847528	73.7418767427228	3	4541	1	111689	1
10	70600458	10:70600458:C:T	C	T	0.0021523900795728	10	4646	2323	0	10	1	protein_coding	Transcript	PRF1	ENSG00000180644	ENST00000441259	missense_variant	ENSP00000398568.1:p.Gly149Ser	ENST00000441259.2:c.445G>A	pathogenic	deleterious(0.04)	possibly_damaging(0.908)	0	7.227e-05	8.819e-05	0.0001432	3.517e-05	113720	4	102728	4	1&1&1	NA	NA	NA	NA	YES	23.7	3.110345	rs147462227&CM023668&CM080507	16278825&16374518&17873118&23592409&11179007&21881043&24916509&15755897&19487666&11756153&21959744&27577878&26184781&23073290	10-70600458-C-T	24.4062827936591	61.1996041959851	10	4636	4	113716	4
10	101771528	10:101771528:G:C	G	C	0.000645717023871839	3	4646	2323	0	3	1	protein_coding	Transcript	FGF8	ENSG00000107831	ENST00000320185	missense_variant	ENSP00000321797.2:p.Arg127Gly	ENST00000320185.7:c.379C>G	pathogenic	deleterious_low_confidence(0.02)	probably_damaging(0.999)	NA	1.314e-05	2.94e-05	3.976e-06	8.79e-06	113768	1	102752	1	1&1&1&1	NA	NA	NA	NA	YES	26	3.839485	rs137852663&CM082676&CM104200&COSV60143465	18596921&20463092	10-101771528-G-C	21.9631640772734	73.4604122721091	3	4643	1	113767	1
17	8087396	17:8087396:G:A	G	A	0.000645717023871839	3	4646	2323	0	3	1	protein_coding	Transcript	ALOX12B	ENSG00000179477	ENST00000647874	missense_variant	ENSP00000497784.1:p.Ser16Leu	ENST00000647874.1:c.47C>T	pathogenic	deleterious(0.02)	possibly_damaging(0.526)	NA	6.57e-06	1.47e-05	1.193e-05	8.79e-06	113766	1	102750	1	1&1	NA	NA	NA	NA	YES	24.4	3.383463	rs147784568&COSV59876536	33255364	17-8087396-G-A	43.9263281545469	73.4604122721091	3	4643	1	113765	1
16	27573918	16:27573918:G:GC	G	GC	0.000645717023871839	3	4646	2323	0	3	1	protein_coding	Transcript	KATNIP	ENSG00000047578	ENST00000261588	frameshift_variant	ENSP00000261588.4:p.Glu10ArgfsTer16	ENST00000261588.10:c.25_26insC	likely_pathogenic	NA	NA	NA	1.971e-05	4.41e-05	3.977e-06	8.79e-06	113762	1	102750	1	1	HC	NA	NA	PERCENTILE:0.00514721021206506&GERP_DIST:4396.2577322118&BP_DIST:4805&DIST_FROM_LAST_EXON:4750&50_BP_RULE:PASS&ANN_ORF:276.387&MAX_ORF:276.387	YES	24.3	3.507491	rs1283389193	NA	16-27573918-G-GC	14.642109384849	73.4604122721091	3	4643	1	113761	1
2	71515660	2:71515660:G:A	G	A	0.000645717023871839	3	4646	2323	0	3	1	protein_coding	Transcript	DYSF	ENSG00000135636	ENST00000410020	missense_variant	ENSP00000386881.3:p.Gly266Glu	ENST00000410020.8:c.797G>A	uncertain_significance&pathogenic&likely_pathogenic	deleterious_low_confidence(0)	NA	NA	2.631e-05	1.47e-05	3.579e-05	8.792e-06	113746	1	102738	1	1&1&1&1	NA	NA	NA	NA	YES	28.6	4.197433	rs141497053&CM070077&COSV50594692&COSV99249316	18853459&17070050&32528171&33927379	2-71515660-G-A	43.9263281545469	73.4437015322838	3	4643	1	113745	1
7	143332769	7:143332769:T:C	T	C	0.000645717023871839	3	4646	2323	0	3	1	protein_coding	Transcript	CLCN1	ENSG00000188037	ENST00000343257	missense_variant	ENSP00000339867.2:p.Trp433Arg	ENST00000343257.7:c.1297T>C	likely_pathogenic&uncertain_significance	deleterious_low_confidence(0)	probably_damaging(1)	NA	NA	NA	3.977e-06	8.792e-06	113742	1	102726	1	1	NA	NA	NA	NA	YES	29.4	4.283624	rs1027814542	18337100	7-143332769-T-C	NA	73.4437015322838	3	4643	1	113741	1
1	94051677	1:94051677:G:A	G	A	0.000645717023871839	3	4646	2323	0	3	1	protein_coding	Transcript	ABCA4	ENSG00000198691	ENST00000370225	missense_variant	ENSP00000359245.3:p.Pro870Leu	ENST00000370225.4:c.2609C>T	likely_pathogenic	deleterious_low_confidence(0)	possibly_damaging(0.817)	NA	1.314e-05	2.94e-05	3.977e-06	8.793e-06	113728	1	102720	1	1&1	NA	NA	NA	NA	YES	27.2	4.0274	rs746566873&CM171163	28118664&25066811&25474345&29925512	1-94051677-G-A	21.9631640772734	73.4353490130603	3	4643	1	113727	1
1	15440524	1:15440524:G:A	G	A	0.000645717023871839	3	4646	2323	0	3	1	protein_coding	Transcript	CTRC	ENSG00000162438	ENST00000375949	stop_gained	ENSP00000365116.4:p.Trp55Ter	ENST00000375949.5:c.164G>A	risk_factor&pathogenic	NA	NA	NA	3.942e-05	1.47e-05	2.386e-05	8.794e-06	113720	1	102736	1	1&1	HC	NA	NA	PERCENTILE:0.203221809169765&GERP_DIST:-376.164959824085&BP_DIST:638&DIST_FROM_LAST_EXON:624&50_BP_RULE:PASS&ANN_ORF:371.512&MAX_ORF:371.512	YES	37	7.310616	rs121909294&CM080177	18172691	1-15440524-G-A	43.9263281545469	73.4269983934318	3	4643	1	113719	1
5	177516185	5:177516185:CTT:C	CTT	C	0.000645717023871839	3	4646	2323	0	3	1	protein_coding	Transcript	DDX41	ENSG00000183258	ENST00000330503	frameshift_variant	ENSP00000330349.8:p.Lys102ArgfsTer32	ENST00000330503.12:c.305_306del	pathogenic	NA	NA	NA	1.314e-05	2.939e-05	1.591e-05	8.794e-06	113720	1	102736	1	1	HC	NA	NA	PERCENTILE:0.163723916532905&GERP_DIST:1914.94905640334&BP_DIST:1550&DIST_FROM_LAST_EXON:1414&50_BP_RULE:PASS&ANN_ORF:406.97&MAX_ORF:406.97	YES	34	5.142467	rs760059747	26712909&27133828	5-177516185-CTT-C	21.970637083084	73.4269983934318	3	4643	1	113719	1
5	132642203	5:132642203:CG:C	CG	C	0.000645717023871839	3	4646	2323	0	3	1	protein_coding	Transcript	RAD50	ENSG00000113522	ENST00000378823	frameshift_variant	ENSP00000368100.4:p.Arg1260LeufsTer7	ENST00000378823.8:c.3779del	likely_pathogenic&pathogenic	NA	NA	NA	NA	NA	3.979e-06	8.803e-06	113598	1	102586	1	1	HC	NA	NA	PERCENTILE:0.959380553439959&GERP_DIST:520.585967493057&BP_DIST:160&DIST_FROM_LAST_EXON:-26&50_BP_RULE:FAIL&ANN_ORF:1158.76&MAX_ORF:1158.76	YES	35	5.889842	rs786202259	26689913&24894818&10892749&21035407	5-132642203-CG-C	NA	73.3519281917345	3	4643	1	113597	1
1	21573782	1:21573782:T:G	T	G	0.000645717023871839	3	4646	2323	0	3	1	protein_coding	Transcript	ALPL	ENSG00000162551	ENST00000374840	missense_variant	ENSP00000363973.3:p.Phe327Cys	ENST00000374840.8:c.980T>G	likely_pathogenic&pathogenic	deleterious(0.01)	probably_damaging(1)	NA	NA	NA	3.981e-06	8.804e-06	113582	1	102654	1	1&1	NA	NA	NA	NA	YES	32	4.658022	rs779832611&HM971621	8954059&9814472&15660230&12412800	1-21573782-T-G	NA	73.3435965324669	3	4643	1	113581	1
2	98369983	2:98369983:AG:A	AG	A	0.000645717023871839	3	4646	2323	0	3	1	protein_coding	Transcript	CNGA3	ENSG00000144191	ENST00000272602	frameshift_variant	ENSP00000272602.2:p.Ile4SerfsTer15	ENST00000272602.7:c.9del	pathogenic	NA	NA	NA	NA	NA	3.985e-06	8.806e-06	113556	1	102586	1	1	HC	NA	PHYLOCSF_WEAK	PERCENTILE:0.00431654676258993&GERP_DIST:-738.306469613314&BP_DIST:2070&DIST_FROM_LAST_EXON:659&50_BP_RULE:PASS&ANN_ORF:-297.47&MAX_ORF:-297.47	YES	NA	NA	rs1558808357	14757870&24903488&25637600	2-98369983-AG-A	NA	73.326938890738	3	4643	1	113555	1
13	47954262	13:47954262:T:C	T	C	0.000645717023871839	3	4646	2323	0	3	1	protein_coding	Transcript	SUCLA2	ENSG00000136143	ENST00000646932	missense_variant	ENSP00000494360.1:p.Met329Val	ENST00000646932.1:c.985A>G	uncertain_significance&pathogenic	deleterious(0.03)	probably_damaging(0.995)	0	0.0001446	2.941e-05	5.574e-05	8.809e-06	113524	1	102510	0	1&1	NA	NA	NA	NA	YES	25.5	3.73504	rs200167311&CM144752	24659738&27913098	13-47954262-T-C	21.9556961534117	73.3019666104937	3	4643	1	113523	0
1	216190279	1:216190279:CAG:C	CAG	C	0.000645717023871839	3	4646	2323	0	3	1	protein_coding	Transcript	USH2A	ENSG00000042781	ENST00000307340	frameshift_variant	ENSP00000305941.3:p.Cys1447GlnfsTer29	ENST00000307340.8:c.4338_4339del	likely_pathogenic&pathogenic	NA	NA	NA	1.317e-05	2.944e-05	3.989e-06	8.826e-06	113304	1	102302	1	1	HC	NA	NA	PERCENTILE:0.27798065218784&GERP_DIST:-4839.36343984902&BP_DIST:11218&DIST_FROM_LAST_EXON:11129&50_BP_RULE:PASS&ANN_ORF:285.551&MAX_ORF:285.551	YES	31	4.703848	rs111033367	24033266&10909849&20507924&20440071&20301515&15325563&18641288&25649381&9624053&10729113&18665195&20613545	1-216190279-CAG-C	21.9333228217337	73.1607776877225	3	4643	1	113303	1
13	51958333	13:51958333:C:T	C	T	0.000645995023660362	3	4644	2322	0	3	1	protein_coding	Transcript	ATP7B	ENSG00000123191	ENST00000242839	missense_variant	ENSP00000242839.5:p.Arg778Gln	ENST00000242839.10:c.2333G>A	pathogenic	deleterious_low_confidence(0.01)	NA	NA	1.314e-05	1.47e-05	3.208e-05	8.838e-06	113148	1	102138	1	1&1&1&1&1	NA	NA	NA	NA	YES	27.4	4.051503	rs28942074&CM950111&CM960124&CP995079&COSV54435236	7626145&11405812&27398169&21682854&23518715&9554743&10721669&16133174&17587212&19419418&20301685&21796144&20517649&23333878&17949296&14986826&23235335&23843956&22692182&24253677&24094725&12544487&10453196&20931554&11043508&16998622&17160357&27022412&9837819&10942420&11243728&19937698&25086856&31559303&25988284&8782057&31743419&27982432&29979436&30655162&24878384&26032686&28212618&30366773&2996176…	13-51958333-C-T	43.9452397047865	73.0928969970991	3	4641	1	113147	1
8	43197860	8:43197860:C:A	C	A	0.000645717023871839	3	4646	2323	0	3	1	protein_coding	Transcript	HGSNAT	ENSG00000165102	ENST00000379644	missense_variant	ENSP00000368965.4:p.Thr545Lys	ENST00000379644.9:c.1634C>A	uncertain_significance&likely_pathogenic	deleterious(0)	possibly_damaging(0.89)	NA	NA	NA	4.013e-06	8.85e-06	112992	1	102040	1	1	NA	NA	NA	NA	YES	26	3.832286	rs377050184	NA	8-43197860-C-A	NA	72.9623755787389	3	4643	1	112991	1
19	5694889	19:5694889:G:A	G	A	0.000645717023871839	3	4646	2323	0	3	1	protein_coding	Transcript	LONP1	ENSG00000196365	ENST00000360614	missense_variant	ENSP00000353826.2:p.Pro676Ser	ENST00000360614.8:c.2026C>T	pathogenic&likely_pathogenic	deleterious_low_confidence(0)	possibly_damaging(0.852)	NA	NA	NA	4.019e-06	8.929e-06	111996	1	102070	1	1&1&1	NA	NA	NA	NA	YES	27	4.007813	rs879255247&CM150119&COSV61501595	25574826&1887855	19-5694889-G-A	NA	72.3168354655436	3	4643	1	111995	1
2	38075387	2:38075387:A:G	A	G	0.000645717023871839	3	4646	2323	0	3	1	protein_coding	Transcript	CYP1B1	ENSG00000138061	ENST00000610745	start_lost&splice_region_variant	ENSP00000478561.1:p.Met1?	ENST00000610745.5:c.2T>C	pathogenic	deleterious_low_confidence(0)	benign(0.038)	NA	NA	NA	4.077e-06	9.123e-06	109614	1	99880	1	1&1	NA	NA	NA	NA	YES	24.5	3.421296	rs72549389&CM011310	11403040	2-38075387-A-G	NA	70.7790226758565	3	4643	1	109613	1
1	152312668	1:152312668:G:A	G	A	0.00107619003392756	5	4646	2323	0	5	1	protein_coding	Transcript	FLG	ENSG00000143631	ENST00000368799	stop_gained	ENSP00000357789.1:p.Arg740Ter	ENST00000368799.2:c.2218C>T	pathogenic	NA	NA	NA	3.293e-05	2.941e-05	3.181e-05	1.758e-05	113762	2	102748	1	1&1&1	LC	END_TRUNC	PHYLOCSF_WEAK	PERCENTILE:0.182012145084523&GERP_DIST:-34102.3457099915&BP_DIST:9968&DIST_FROM_LAST_EXON:-2079&50_BP_RULE:FAIL&ANN_ORF:-33241.8&MAX_ORF:-33241.8	YES	34	5.616378	rs777181377&COSV100912261&COSV64243847	NA	1-152312668-G-A	36.5926567129398	61.2167254793834	5	4641	2	113760	1
3	128904385	3:128904385:G:T	G	T	0.00107619003392756	5	4646	2323	0	5	1	protein_coding	Transcript	ACAD9	ENSG00000177646	ENST00000308982	splice_acceptor_variant	NA	ENST00000308982.12:c.1030-1G>T	pathogenic	NA	NA	NA	6.568e-06	1.47e-05	7.954e-06	1.759e-05	113730	2	102726	1	1&1	HC	NA	NAGNAG_SITE	INTRON_SIZE:253	YES	33	5.135897	rs773586510&CS153913	25721401&26475292	3-128904385-G-T	73.2102063896299	61.1819234751313	5	4641	2	113728	1
6	160650438	6:160650438:G:A	G	A	0.00107619003392756	5	4646	2323	0	5	1	protein_coding	Transcript	LPA	ENSG00000198670	ENST00000316300	stop_gained	ENSP00000321334.6:p.Arg37Ter	ENST00000316300.10:c.109C>T	pathogenic	NA	NA	NA	1.972e-05	1.47e-05	1.195e-05	1.759e-05	113684	2	102668	2	1&1	HC	NA	NA	PERCENTILE:0.0178017311775274&GERP_DIST:-1433.64186999572&BP_DIST:5977&DIST_FROM_LAST_EXON:5816&50_BP_RULE:PASS&ANN_ORF:706.912&MAX_ORF:706.912	YES	35	6.276622	rs121912503&COSV60296281	15523644	6-160650438-G-A	73.2102063896299	61.1819234751313	5	4641	2	113682	2
7	96184391	7:96184391:G:A	G	A	0.00107619003392756	5	4646	2323	0	5	1	protein_coding	Transcript	SLC25A13	ENSG00000004864	ENST00000265631	stop_gained	ENSP00000265631.6:p.Arg355Ter	ENST00000265631.10:c.1063C>T	uncertain_significance&pathogenic	NA	NA	NA	6.572e-06	1.47e-05	7.957e-06	1.759e-05	113670	2	102656	2	1&1&1&1	HC	NA	NA	PERCENTILE:0.524161735700197&GERP_DIST:1014.89518859461&BP_DIST:958&DIST_FROM_LAST_EXON:772&50_BP_RULE:PASS&ANN_ORF:1141.33&MAX_ORF:1141.33	YES	40	8.018681	rs758827458&CM090577&CM139590&COSV99673842	24069319&19036621&24586645&27405544	7-96184391-G-A	73.2102063896299	61.1819234751313	5	4641	2	113668	2
17	18149550	17:18149550:CTT:C	CTT	C	0.00107619003392756	5	4646	2323	0	5	1	protein_coding	Transcript	MYO15A	ENSG00000091536	ENST00000647165	frameshift_variant	ENSP00000495481.1:p.Phe2395Ter	ENST00000647165.2:c.7183_7184del	pathogenic	NA	NA	NA	NA	NA	8.014e-06	1.765e-05	113290	2	102278	2	1	HC	NA	NA	PERCENTILE:0.678183706221089&GERP_DIST:1073.32500766814&BP_DIST:3379&DIST_FROM_LAST_EXON:3278&50_BP_RULE:PASS&ANN_ORF:90.003&MAX_ORF:90.003	YES	33	4.908385	rs1415858976	NA	17-18149550-CTT-C	NA	60.9739395992952	5	4641	2	113288	2
1	225406781	1:225406781:G:C	G	C	0.00150667002890259	7	4646	2323	0	7	1	protein_coding	Transcript	LBR	ENSG00000143815	ENST00000272163	missense_variant	ENSP00000272163.4:p.Leu456Val	ENST00000272163.9:c.1366C>G	uncertain_significance&conflicting_interpretations_of_pathogenicity&pathogenic	deleterious(0)	probably_damaging(0.998)	NA	1.314e-05	2.939e-05	1.193e-05	2.638e-05	113742	3	102726	3	1	NA	NA	NA	NA	YES	24	3.24308	rs377110126	32827848	1-225406781-G-C	51.2647168731742	57.1141026877403	7	4639	3	113739	3
16	88842829	16:88842829:T:A	T	A	0.00150667002890259	7	4646	2323	0	7	1	protein_coding	Transcript	GALNS	ENSG00000141012	ENST00000268695	missense_variant&splice_region_variant	ENSP00000268695.5:p.Met41Leu	ENST00000268695.10:c.121A>T	likely_pathogenic	deleterious(0.02)	probably_damaging(0.981)	NA	6.573e-06	1.471e-05	1.203e-05	2.67e-05	112376	3	102406	3	1&1	NA	NA	NA	NA	YES	25.6	3.751383	rs1283377907&CM041769	16287098&15235041&23876334&32993725&34387910	16-88842829-T-A	102.424882998137	56.4295890974753	7	4639	3	112373	3
6	63721252	6:63721252:A:G	A	G	0.000430477986810729	2	4646	2323	0	2	1	protein_coding	Transcript	EYS	ENSG00000188107	ENST00000503581	missense_variant	ENSP00000424243.1:p.Cys2927Arg	ENST00000503581.6:c.8779T>C	pathogenic/likely_pathogenic&likely_pathogenic&pathogenic	deleterious(0)	possibly_damaging(0.598)	NA	1.314e-05	2.94e-05	3.813e-05	8.216e-05	60858	5	57432	5	1&1	NA	NA	NA	NA	YES	25	3.587147	rs373203896&CM1410678	30718709&32728228&31725169	6-63721252-A-G	14.6421083949228	5.23950811600206	2	4644	5	60853	5
17	42900952	17:42900952:TC:T	TC	T	0.000645717023871839	3	4646	2323	0	3	1	protein_coding	Transcript	G6PC1	ENSG00000131482	ENST00000253801	frameshift_variant	ENSP00000253801.1:p.Gln27ArgfsTer9	ENST00000253801.7:c.77del	pathogenic	NA	NA	NA	0.0001117	0.0002205	5.567e-05	0.0001231	113764	14	102748	11	1&1	HC	NA	NA	PERCENTILE:0.0716945996275605&GERP_DIST:226.804800236225&BP_DIST:993&DIST_FROM_LAST_EXON:482&50_BP_RULE:PASS&ANN_ORF:1317.41&MAX_ORF:1317.41	YES	24.6	3.662444	rs80356479&COSV53832151	17994282&7573034&8182131&10612834&10834516&20301489&8733042&10094563&11739393&15542400&19541498&19762333&23031489&11949931&23352793&12373566&10874313&16435186&20532819&28397058	17-42900952-TC-T	2.92842187696979	5.2454672938411	3	4643	14	113750	11
2	151614544	2:151614544:A:G	A	G	0.000860955973621458	4	4646	2323	0	4	1	protein_coding	Transcript	NEB	ENSG00000183091	ENST00000397345	missense_variant	ENSP00000380505.3:p.Ile3778Thr	ENST00000397345.8:c.11333T>C	uncertain_significance&likely_pathogenic	NA	possibly_damaging(0.807)	NA	7.887e-05	8.819e-05	8.434e-05	0.0001595	112822	18	101888	15	1&1&1	NA	NA	NA	NA	YES	26.2	3.875092	rs200270156&CM166973&COSV105848538	25741868&27168972&33742171	2-151614544-A-G	9.76251245743801	5.39784309480538	4	4642	18	112804	15
2	219281937	2:219281937:A:G	A	G	0.000645717023871839	3	4646	2323	0	3	1	protein_coding	Transcript	DNAJB2	ENSG00000135924	ENST00000336576	splice_acceptor_variant	NA	ENST00000336576.10:c.230-2A>G	not_provided&likely_pathogenic&conflicting_interpretations_of_pathogenicity	NA	NA	NA	0.0001249	0.0002793	5.97e-05	0.0001232	113654	14	102672	10	1&1	HC	NA	NA	INTRON_SIZE:167	YES	34	5.754504	rs369661561&COSV60676383	25274842&22522442&16199547&32376792	2-219281937-A-G	2.31191200813405	5.24120960934934	3	4643	14	113640	10
5	78964439	5:78964439:T:C	T	C	0.000645717023871839	3	4646	2323	0	3	1	protein_coding	Transcript	ARSB	ENSG00000113273	ENST00000264914	missense_variant	ENSP00000264914.4:p.Ile223Val	ENST00000264914.10:c.667A>G	likely_pathogenic	tolerated(0.1)	possibly_damaging(0.62)	NA	7.225e-05	0.0001323	5.97e-05	0.0001233	113574	14	102568	13	1&1	NA	NA	NA	NA	YES	23.3	2.926397	rs367650121&CM074026	17458871	5-78964439-T-C	4.88070312828299	5.23695883107736	3	4643	14	113560	13
8	67506866	8:67506866:T:C	T	C	0.000645717023871839	3	4646	2323	0	3	1	protein_coding	Transcript	CPA6	ENSG00000165078	ENST00000297770	missense_variant	ENSP00000297770.4:p.Lys186Arg	ENST00000297770.10:c.557A>G	uncertain_significance&likely_benign&pathogenic	deleterious(0.03)	possibly_damaging(0.829)	NA	6.571e-05	0.0001323	6.77e-05	0.0001233	113564	14	102548	12	1&1	NA	NA	NA	NA	YES	23.5	3.062983	rs199576384&COSV52743799	25741868&29358611&28166811	8-67506866-T-C	4.88070312828299	5.23695883107736	3	4643	14	113550	12
2	219420652	2:219420652:C:T	C	T	0.000645717023871839	3	4646	2323	0	3	1	protein_coding	Transcript	DES	ENSG00000175084	ENST00000373960	missense_variant	ENSP00000363071.3:p.Ser298Leu	ENST00000373960.4:c.893C>T	uncertain_significance&benign&conflicting_interpretations_of_pathogenicity&likely_pathogenic	deleterious(0)	probably_damaging(0.965)	NA	0.0001315	0.000147	8.36e-05	0.0001233	113556	14	102646	11	1&1&1	NA	NA	NA	NA	YES	32	4.558183	rs62636491&CM070891&COSV64661065	23861362&17325244&32093415&29926427	2-219420652-C-T	4.39263281545469	5.23695883107736	3	4643	14	113542	11
22	20996947	22:20996947:T:C	T	C	0.000430477986810729	2	4646	2323	0	2	1	protein_coding	Transcript	LZTR1	ENSG00000099949	ENST00000646124	missense_variant	ENSP00000496779.1:p.Ile796Thr	ENST00000646124.2:c.2387T>C	likely_pathogenic&conflicting_interpretations_of_pathogenicity	deleterious_low_confidence(0)	benign(0.163)	NA	4.599e-05	7.349e-05	6.374e-05	8.812e-05	113482	10	102568	7	1	NA	NA	NA	NA	YES	23.8	3.163115	rs141672122	31883238	22-20996947-T-C	5.8576403158352	4.88513375863287	2	4644	10	113472	7
17	16940465	17:16940465:G:C	G	C	0.000430477986810729	2	4646	2323	0	2	1	protein_coding	Transcript	TNFRSF13B	ENSG00000240505	ENST00000261652	stop_gained	ENSP00000261652.2:p.Tyr164Ter	ENST00000261652.7:c.492C>G	pathogenic	NA	NA	NA	5.913e-05	0.0001029	3.991e-05	8.823e-05	113342	10	102474	10	1&1&1	HC	NA	NA	PERCENTILE:0.557823129251701&GERP_DIST:-603.026750230789&BP_DIST:389&DIST_FROM_LAST_EXON:139&50_BP_RULE:PASS&ANN_ORF:242.139&MAX_ORF:242.139	YES	37	7.053853	rs72553882&CM091126&CM164899	16007087&18981294&27123465&34201032	17-16940465-G-C	4.1834595414065	4.87904325978385	2	4644	10	113332	10
7	117548758	7:117548758:G:T	G	T	0.00279811001382768	13	4646	2323	0	13	1	protein_coding	Transcript	CFTR	ENSG00000001626	ENST00000003084	missense_variant	ENSP00000003084.6:p.Asp443Tyr	ENST00000003084.11:c.1327G>T	pathogenic&uncertain_significance&conflicting_interpretations_of_pathogenicity&likely_pathogenic	deleterious_low_confidence(0)	possibly_damaging(0.6)	0.001	0.0003219	0.0003969	0.0002643	0.0004987	108290	54	97830	50	1&1	NA	NA	NA	NA	YES	24.7	3.505184	rs147422190&CM970275	24033266&23757202&23974870&10923036&21520337&20059485&9272157&17329263&23420618&17413420&20021716&23951356&15698946&10200050&12940920&9150843&22678879&15126740&20977904&15536480&12732620&32172930&2267887&29589582&26946416&21184098&19710401&25826586&12070257&32512765&26277102&26990548&24631642&24418186&10922395&29805046&21658649	7-117548758-G-T	7.04991185141769	5.61080812879022	13	4633	54	108236	50
9	91733251	9:91733251:T:C	T	C	0.00172190996818244	8	4646	2323	0	8	1	protein_coding	Transcript	ROR2	ENSG00000169071	ENST00000375708	missense_variant	ENSP00000364860.3:p.Ile270Val	ENST00000375708.4:c.808A>G	likely_pathogenic&uncertain_significance	tolerated(0.08)	benign(0.067)	NA	0.0001446	0.00025	0.0001695	0.0003132	111742	35	101754	34	1&1	NA	NA	NA	NA	YES	19.76	2.06655	rs145631389&COSV100995637	31680123	9-91733251-T-C	6.88763987272978	5.49779683327728	8	4638	35	111707	34
3	15645451	3:15645451:C:T	C	T	0.000645717023871839	3	4646	2323	0	3	1	protein_coding	Transcript	BTD	ENSG00000169814	ENST00000643237	missense_variant	ENSP00000495254.2:p.Thr512Met	ENST00000643237.3:c.1535C>T	pathogenic	deleterious(0)	probably_damaging(0.995)	0	9.858e-05	0.0001764	6.928e-05	0.0001266	110546	14	100206	11	1&1&1	NA	NA	NA	NA	YES	26.1	3.846748	rs104893688&CM980260&COSV100329741	15776412&10400129&10801053&11313766&20224900&22698809&25423671&9654207&12227467&14707518&22011816&21752405&30912303&27657684&25967232	3-15645451-C-T	3.66052734621224	5.10045042552796	3	4643	14	110532	11
7	124842883	7:124842883:G:A	G	A	0.000219876994378865	1	4548	2274	0	1	1	protein_coding	Transcript	POT1	ENSG00000128513	ENST00000357628	stop_gained	ENSP00000350249.3:p.Arg363Ter	ENST00000357628.8:c.1087C>T	pathogenic/likely_pathogenic&likely_pathogenic	NA	NA	NA	3.29e-05	5.886e-05	2.413e-05	5.309e-05	113010	6	102020	1	1&1&1	HC	NA	NA	PERCENTILE:0.570603674540682&GERP_DIST:289.549904488027&BP_DIST:812&DIST_FROM_LAST_EXON:700&50_BP_RULE:PASS&ANN_ORF:925.85&MAX_ORF:925.85	YES	37	7.351203	rs756198077&CM1412280&COSV62928323	27329137&29036293&32155570	7-124842883-G-A	3.73559283688183	4.14158964736984	1	4547	6	113004	1
6	64997581	6:64997581:C:T	C	T	0.000215516993193887	1	4640	2320	0	1	1	protein_coding	Transcript	EYS	ENSG00000188107	ENST00000503581	splice_donor_variant	NA	ENST00000503581.6:c.2259+1G>A	pathogenic	NA	NA	NA	1.972e-05	4.41e-05	3.807e-05	4.898e-05	61244	3	57848	2	1&1&1	HC	NA	NA	INTRON_SIZE:51667	YES	25.1	3.610002	rs752736741&CS150721&COSV101007421	28838317&18836446&20333770&26787102&16199547&25491159&28704921	6-64997581-C-T	4.88700664838746	4.40010194352567	1	4639	3	61241	2
3	49023105	3:49023105:CTG:C	CTG	C	0.000860955973621458	4	4646	2323	0	4	1	protein_coding	Transcript	NDUFAF3	ENSG00000178057	ENST00000326925	frameshift_variant	ENSP00000323076.5:p.Gly164SerfsTer29	ENST00000326925.11:c.489_490del	likely_pathogenic	NA	NA	NA	7.227e-05	0.000147	7.556e-05	0.000167	113746	19	102750	14	1	LC	END_TRUNC	NA	PERCENTILE:0.882882882882883&GERP_DIST:-68.3255013078451&BP_DIST:66&DIST_FROM_LAST_EXON:-50&50_BP_RULE:FAIL&ANN_ORF:427.683&MAX_ORF:427.683	YES	35	5.337063	rs746835381	NA	3-49023105-CTG-C	5.8568433579691	5.15542499174526	4	4642	19	113727	14
5	149944370	5:149944370:G:T	G	T	0.00150667002890259	7	4646	2323	0	7	1	protein_coding	Transcript	PDE6A	ENSG00000132915	ENST00000255266	missense_variant	ENSP00000255266.5:p.Arg102Ser	ENST00000255266.10:c.304C>A	pathogenic&conflicting_interpretations_of_pathogenicity&likely_pathogenic	deleterious_low_confidence(0)	probably_damaging(1)	NA	0.0001052	0.0001764	0.0001671	0.0002815	113678	32	102664	29	1&1&1	NA	NA	NA	NA	YES	23.9	3.212164	rs141252097&CM085636&CM994742	21151602&20801516&23105016&10393062&18723146&25775262&26868535&27917291	5-149944370-G-T	8.54121331577432	5.35229139929872	7	4639	32	113646	29
16	56904401	16:56904401:C:T	C	T	0.000215238993405364	1	4646	2323	0	1	1	protein_coding	Transcript	SLC12A3	ENSG00000070915	ENST00000563236	missense_variant	ENSP00000456149.2:p.Arg955Trp	ENST00000563236.6:c.2863C>T	pathogenic&likely_pathogenic	deleterious_low_confidence(0)	benign(0.132)	0.001	4.598e-05	8.819e-05	3.976e-05	5.274e-05	113766	6	102752	6	1&1&1	NA	NA	NA	NA	YES	26.8	3.980957	rs559626481&CM117068&COSV99343763	21415153&8528245&22214629&17654016&31672324&30596175	16-56904401-C-T	2.4406281143595	4.08113373919917	1	4645	6	113760	6
7	100113899	7:100113899:A:G	A	G	0.000215238993405364	1	4646	2323	0	1	1	protein_coding	Transcript	TAF6	ENSG00000106290	ENST00000453269	missense_variant	ENSP00000389575.2:p.Ile71Thr	ENST00000453269.7:c.212T>C	likely_pathogenic&pathogenic	deleterious(0.02)	possibly_damaging(0.756)	NA	1.975e-05	2.941e-05	3.181e-05	5.274e-05	113764	6	102748	5	1&1	NA	NA	NA	NA	YES	25.9	3.817154	rs374993554&CM150990	25558065&25574841&11295558	7-100113899-A-G	7.31856488967577	4.08113373919917	1	4645	6	113758	5
12	102840492	12:102840492:C:T	C	T	0.000215238993405364	1	4646	2323	0	1	1	protein_coding	Transcript	PAH	ENSG00000171759	ENST00000553106	missense_variant	ENSP00000448059.1:p.Arg408Gln	ENST00000553106.6:c.1223G>A	pathogenic	deleterious(0)	probably_damaging(0.986)	0	3.948e-05	7.353e-05	4.773e-05	5.275e-05	113752	6	102736	4	1&1&1	NA	NA	NA	NA	YES	26.5	3.924644	rs5030859&CM920562&COSV61014466	14722928&24401910&24368688&8533759&26666653&12655546&1355066&1301200&1312992&10471838&2014036&9860305&12173030&29317692	12-102840492-C-T	2.92722689249782	4.08036006455667	1	4645	6	113746	4
22	37073553	22:37073553:C:T	C	T	0.000215238993405364	1	4646	2323	0	1	1	protein_coding	Transcript	TMPRSS6	ENSG00000187045	ENST00000676104	missense_variant	ENSP00000501573.1:p.Asp512Asn	ENST00000676104.1:c.1534G>A	pathogenic&likely_pathogenic	deleterious(0)	probably_damaging(0.999)	0.001	7.884e-05	0.000147	2.784e-05	5.275e-05	113734	6	102718	4	1&1&1	NA	NA	NA	NA	YES	24.6	3.456864	rs137853120&CM081842&COSV60981142	30665703&18408718&19357398&32888494&34780475	22-37073553-C-T	1.46421083949228	4.08036006455667	1	4645	6	113728	4
17	50167431	17:50167431:G:A	G	A	0.000215238993405364	1	4646	2323	0	1	1	protein_coding	Transcript	SGCA	ENSG00000108823	ENST00000262018	missense_variant	ENSP00000262018.3:p.Arg34His	ENST00000262018.8:c.101G>A	pathogenic	tolerated(0.13)	possibly_damaging(0.723)	0.001	1.314e-05	2.94e-05	2.386e-05	5.276e-05	113724	6	102734	6	1&1&1&1&1	NA	NA	NA	NA	YES	22.9	2.749052	rs371675217&CM163140&CM951149&COSV56249347&COSV56249380	25741868&23757202&18285821&22095924&9032047&7663524&9153448&9192266&26944168	17-50167431-G-A	7.32105419746138	4.07958668319493	1	4645	6	113718	6
5	134621026	5:134621026:CCA:C	CCA	C	0.000215238993405364	1	4646	2323	0	1	1	protein_coding	Transcript	SAR1B	ENSG00000152700	ENST00000402673	frameshift_variant	ENSP00000385432.2:p.Leu28ArgfsTer7	ENST00000402673.7:c.83_84del	pathogenic	NA	NA	NA	2.629e-05	5.88e-05	2.387e-05	5.277e-05	113708	6	102722	5	1	HC	NA	NA	PERCENTILE:0.14070351758794&GERP_DIST:826.425212299824&BP_DIST:509&DIST_FROM_LAST_EXON:393&50_BP_RULE:PASS&ANN_ORF:618.734&MAX_ORF:618.734	YES	32	4.740586	rs755928019	NA	5-134621026-CCA-C	3.66052709873069	4.07881359494721	1	4645	6	113702	5
11	22262231	11:22262231:T:C	T	C	0.000860955973621458	4	4646	2323	0	4	1	protein_coding	Transcript	ANO5	ENSG00000171714	ENST00000324559	missense_variant	ENSP00000315371.9:p.Phe578Ser	ENST00000324559.9:c.1733T>C	pathogenic/likely_pathogenic&likely_pathogenic&pathogenic	deleterious_low_confidence(0)	probably_damaging(1)	0.001	0.0001051	0.0001911	0.000203	0.0001672	113616	19	102602	18	1&1	NA	NA	NA	NA	YES	31	4.36864	rs137854526&CM110382	26838040&21186264&23041008&23606453&25891276&23663589&23670307&24252905&30919934&28888072&22742934&25046369	11-22262231-T-C	4.50526412151469	5.14925821543934	4	4642	19	113597	18
14	94378547	14:94378547:C:CG	C	CG	0.000215238993405364	1	4646	2323	0	1	1	protein_coding	Transcript	SERPINA1	ENSG00000197249	ENST00000393087	frameshift_variant	ENSP00000376802.4:p.Glu387ArgfsTer14	ENST00000393087.9:c.1158dup	likely_pathogenic&pathogenic&other	NA	NA	NA	3.951e-05	5.888e-05	2.388e-05	5.279e-05	113648	6	102682	5	1	LC	END_TRUNC	NA	PERCENTILE:0.921241050119332&GERP_DIST:-250.16902256012&BP_DIST:99&DIST_FROM_LAST_EXON:-92&50_BP_RULE:FAIL&ANN_ORF:239.703&MAX_ORF:239.703	YES	19.83	2.165129	rs764325655	22016686&7977369&11334395&2254451	14-94378547-C-CG	3.65555355647698	4.07726829712757	1	4645	6	113642	5
5	33984319	5:33984319:CG:C	CG	C	0.000860955973621458	4	4646	2323	0	4	1	protein_coding	Transcript	SLC45A2	ENSG00000164175	ENST00000296589	frameshift_variant	ENSP00000296589.4:p.Gly89AspfsTer24	ENST00000296589.9:c.264del	likely_pathogenic&pathogenic	NA	NA	NA	0.0001051	0.0001764	9.96e-05	0.0001673	113566	19	102612	15	1&1&1	HC	NA	NA	PERCENTILE:0.165725047080979&GERP_DIST:425.534566390514&BP_DIST:1323&DIST_FROM_LAST_EXON:1099&50_BP_RULE:PASS&ANN_ORF:1681.79&MAX_ORF:1681.79	YES	18.13	1.910246	rs775387808&CD057038&COSV99672651	25326637&15565285&21458243&24845642&28976636&26573111	5-33984319-CG-C	4.88070279830758	5.14618035637452	4	4642	19	113547	15
5	33984320	5:33984320:G:-	G	-	0.000860955973621458	4	4646	2323	0	4	1	protein_coding	Transcript	SLC45A2	ENSG00000164175	ENST00000296589	frameshift_variant	ENSP00000296589.4:p.Gly89AspfsTer24	ENST00000296589.9:c.264del	likely_pathogenic&pathogenic	NA	NA	NA	0.0001051	0.0001764	9.96e-05	0.0001673	113566	19	102612	15	1&1&1	HC	NA	NA	PERCENTILE:0.165725047080979&GERP_DIST:425.534566390514&BP_DIST:1323&DIST_FROM_LAST_EXON:1099&50_BP_RULE:PASS&ANN_ORF:1681.79&MAX_ORF:1681.79	YES	18.13	1.910246	rs775387808&CD057038&COSV99672651	25326637&15565285&21458243&24845642&28976636&26573111	5-33984320-G--	4.88070279830758	5.14618035637452	4	4642	19	113547	15
17	11822481	17:11822481:G:A	G	A	0.000215238993405364	1	4646	2323	0	1	1	protein_coding	Transcript	DNAH9	ENSG00000007174	ENST00000262442	missense_variant	ENSP00000262442.3:p.Arg2965His	ENST00000262442.9:c.8894G>A	uncertain_significance&pathogenic	deleterious_low_confidence(0)	probably_damaging(0.997)	NA	4.6e-05	4.41e-05	6.367e-05	5.282e-05	113604	6	102588	6	1	NA	NA	NA	NA	YES	29.2	4.261845	rs375908701	30471717	17-11822481-G-A	4.88070279830758	4.07495254459228	1	4645	6	113598	6
2	85844542	2:85844542:G:A	G	A	0.000215238993405364	1	4646	2323	0	1	1	protein_coding	Transcript	ST3GAL5	ENSG00000115525	ENST00000638572	stop_gained	ENSP00000491316.1:p.Arg288Ter	ENST00000638572.2:c.862C>T	pathogenic	NA	NA	NA	1.973e-05	4.41e-05	2.388e-05	5.282e-05	113596	6	102580	5	1&1	HC	NA	NA	PERCENTILE:0.685759745425617&GERP_DIST:1410.35899469852&BP_DIST:394&DIST_FROM_LAST_EXON:146&50_BP_RULE:PASS&ANN_ORF:925.182&MAX_ORF:925.182	YES	36	6.952535	rs104893668&CM043092	25525159&15502825&22990144&26649472&27232954&23436467&28726809	2-85844542-G-A	4.88070279830758	4.07495254459228	1	4645	6	113590	5
22	28725254	22:28725254:G:A	G	A	0.000215238993405364	1	4646	2323	0	1	1	protein_coding	Transcript	CHEK2	ENSG00000183765	ENST00000404276	missense_variant	ENSP00000385747.1:p.Arg145Trp	ENST00000404276.6:c.433C>T	not_provided&pathogenic&likely_pathogenic	deleterious(0)	probably_damaging(0.993)	NA	4.602e-05	4.41e-05	5.173e-05	5.282e-05	113590	6	102586	4	1&1&1&1	NA	NA	NA	NA	YES	29.5	4.290495	rs137853007&CD1516779&CM013593&COSV60416836	25741868&24728327&27067391&26681312&24549055&26898890&10617473&15239132&31398194&17721994&22419737&23334666&11053450&11298456&11390408&11571648&11719428&12049740&12610780&15535844&16982735&22114986&29684080&32906215&30322717&30303537&29909963&30851065&29520813&28724667&28783718&31214711&30967556&29479983&29146883&29356917&11901158	22-28725254-G-A	4.88070279830758	4.07495254459228	1	4645	6	113584	4
3	186620776	3:186620776:G:A	G	A	0.000215238993405364	1	4646	2323	0	1	1	protein_coding	Transcript	AHSG	ENSG00000145192	ENST00000411641	missense_variant	ENSP00000393887.2:p.Arg317His	ENST00000411641.7:c.950G>A	pathogenic	deleterious(0.01)	probably_damaging(0.994)	0.001	7.23e-05	8.821e-05	9.154e-05	5.283e-05	113578	6	102588	6	1&1	NA	NA	NA	NA	YES	23.6	3.082814	rs201849460&CM171926	28054173	3-186620776-G-A	2.44007474668818	4.07418121153444	1	4645	6	113572	6
4	186274190	4:186274190:C:T	C	T	0.000215238993405364	1	4646	2323	0	1	1	protein_coding	Transcript	F11	ENSG00000088926	ENST00000403665	stop_gained	ENSP00000384957.2:p.Gln134Ter	ENST00000403665.7:c.400C>T	conflicting_interpretations_of_pathogenicity&pathogenic&pathogenic/likely_pathogenic&likely_pathogenic	NA	NA	NA	3.286e-05	7.349e-05	2.786e-05	5.283e-05	113576	6	102564	5	1&1	HC	NA	NA	PERCENTILE:0.212992545260916&GERP_DIST:-463.439567607641&BP_DIST:1468&DIST_FROM_LAST_EXON:1307&50_BP_RULE:PASS&ANN_ORF:340.369&MAX_ORF:340.369	YES	34	5.380883	rs756908183&CM025211	10593931&16519703&18515884&31064749&23929304	4-186274190-C-T	2.9288201579176	4.07418121153444	1	4645	6	113570	5
16	88646774	16:88646774:G:A	G	A	0.000215238993405364	1	4646	2323	0	1	1	protein_coding	Transcript	CYBA	ENSG00000051523	ENST00000261623	missense_variant	ENSP00000261623.3:p.Arg90Trp	ENST00000261623.8:c.268C>T	not_provided&pathogenic	deleterious(0)	probably_damaging(0.998)	NA	5.917e-05	8.822e-05	3.983e-05	5.287e-05	113484	6	102728	6	1&1&1&1&1	NA	NA	NA	NA	YES	32	4.603342	rs179363892&CM004698&CM101775&COSV55369287&COSV99879778	20167518&10910929&2243141&26185101&33717137	16-88646774-G-A	2.43979815694133	4.07109879715083	1	4645	6	113478	6
18	63978310	18:63978310:T:C	T	C	0.000215238993405364	1	4646	2323	0	1	1	protein_coding	Transcript	SERPINB8	ENSG00000166401	ENST00000397985	start_lost	ENSP00000381072.2:p.Met1?	ENST00000397985.7:c.2T>C	pathogenic	deleterious(0)	probably_damaging(0.999)	NA	1.314e-05	2.939e-05	2.787e-05	5.287e-05	113482	6	102466	6	1&1	NA	NA	NA	NA	YES	25	3.601513	rs374612640&CM169157	27476651	18-63978310-T-C	7.32354519922982	4.07109879715083	1	4645	6	113476	6
8	104392834	8:104392834:G:A	G	A	0.000215238993405364	1	4646	2323	0	1	1	protein_coding	Transcript	DPYS	ENSG00000147647	ENST00000351513	stop_gained	ENSP00000276651.2:p.Arg465Ter	ENST00000351513.7:c.1393C>T	pathogenic	NA	NA	NA	3.944e-05	1.47e-05	8.362e-05	5.288e-05	113468	6	102458	6	1&1&1&1	HC	NA	NA	PERCENTILE:0.892948717948718&GERP_DIST:-599.900158682466&BP_DIST:578&DIST_FROM_LAST_EXON:462&50_BP_RULE:PASS&ANN_ORF:1485.13&MAX_ORF:1485.13	YES	42	8.351901	rs201280871&CM102078&COSV60906285&COSV60910807	25915935&29054612&20362666&32707991	8-104392834-G-A	14.6421083949228	4.07032892218919	1	4645	6	113462	6
6	80273153	6:80273153:C:T	C	T	0.000215331994695589	1	4644	2322	0	1	1	protein_coding	Transcript	BCKDHB	ENSG00000083123	ENST00000320393	stop_gained	ENSP00000318351.5:p.Arg324Ter	ENST00000320393.9:c.970C>T	pathogenic&pathogenic/likely_pathogenic	NA	NA	NA	1.315e-05	2.941e-05	5.979e-05	5.294e-05	113328	6	102322	6	1&1&1&1	HC	NA	NA	PERCENTILE:0.82273112807464&GERP_DIST:278.962944144756&BP_DIST:208&DIST_FROM_LAST_EXON:68&50_BP_RULE:PASS&ANN_ORF:581.535&MAX_ORF:581.535	YES	39	7.739862	rs398124603&CM970165&COSV57516388&COSV57516941	25525159&23757202&26232051&16786533&22593002&14567968&24772966&9375800&20307994	6-80273153-C-T	7.32172712327742	4.0674725103058	1	4643	6	113322	6
10	95621225	10:95621225:G:A	G	A	0.000215238993405364	1	4646	2323	0	1	1	protein_coding	Transcript	ALDH18A1	ENSG00000059573	ENST00000371224	missense_variant	ENSP00000360268.2:p.Arg425Cys	ENST00000371224.7:c.1273C>T	uncertain_significance&likely_pathogenic	deleterious_low_confidence(0)	probably_damaging(1)	NA	6.579e-06	1.471e-05	8.778e-05	5.302e-05	113164	6	102200	5	1&1	NA	NA	NA	NA	YES	32	4.541779	rs762742204&CM122409	NA	10-95621225-G-A	14.6321545482913	4.05958116569907	1	4645	6	113158	5
13	51958330	13:51958330:C:T	C	T	0.000215238993405364	1	4646	2323	0	1	1	protein_coding	Transcript	ATP7B	ENSG00000123191	ENST00000242839	stop_gained	ENSP00000242839.5:p.Trp779Ter	ENST00000242839.10:c.2336G>A	pathogenic	NA	NA	NA	7.887e-05	0.0001029	3.608e-05	5.302e-05	113164	6	102158	6	1&1	HC	NA	NA	PERCENTILE:0.531150522964984&GERP_DIST:674.643357396126&BP_DIST:2049&DIST_FROM_LAST_EXON:1776&50_BP_RULE:PASS&ANN_ORF:1681.81&MAX_ORF:1681.81	YES	42	8.340534	rs137853283&CM960125	9311736&21610751&8938442&15967699&16283883&20082719&11690702&23982005&15202786&10441329&30232804&30230192&34470610	13-51958330-C-T	2.09172977070325	4.05958116569907	1	4645	6	113158	6
1	146018399	1:146018399:C:A	C	A	0.00193715002387762	9	4646	2323	0	9	1	protein_coding	Transcript	HJV	ENSG00000168509	ENST00000336751	missense_variant	ENSP00000337014.5:p.Gly320Val	ENST00000336751.11:c.959G>T	pathogenic	deleterious(0)	probably_damaging(0.999)	NA	0.0002562	0.0005291	0.0001671	0.0003605	113734	41	102726	35	1&1	NA	NA	NA	NA	YES	24.7	3.483953	rs74315323&CM040081	24033266&12891378&14647275&14982867&14982873&15254010&15461631&15811010&17339196&19796184&22408404&31286966&29373985&16103117&18827264&15610558&33170161	1-146018399-C-A	3.66121720634591	5.37350908149132	9	4637	41	113693	35
17	63951483	17:63951483:C:T	C	T	0.000215238993405364	1	4646	2323	0	1	1	protein_coding	Transcript	SCN4A	ENSG00000007314	ENST00000435607	missense_variant	ENSP00000396320.1:p.Asp932Asn	ENST00000435607.3:c.2794G>A	uncertain_significance&likely_pathogenic	deleterious_low_confidence(0)	NA	NA	5.261e-05	1.471e-05	7.228e-05	5.316e-05	112872	6	101940	6	1&1	NA	NA	NA	NA	YES	26.9	3.988894	rs199656266&COSV71127069	28166811	17-63951483-C-T	14.6321545482913	4.04889001891205	1	4645	6	112866	6
11	103253384	11:103253384:C:T	C	T	0.000215331994695589	1	4644	2322	0	1	1	protein_coding	Transcript	DYNC2H1	ENSG00000187240	ENST00000375735	missense_variant	ENSP00000364887.2:p.Pro3381Leu	ENST00000375735.7:c.10142C>T	pathogenic/likely_pathogenic&pathogenic&likely_pathogenic	deleterious(0)	probably_damaging(0.963)	NA	2.631e-05	2.942e-05	3.616e-05	5.32e-05	112784	6	101850	6	1&1&1	NA	NA	NA	NA	YES	26.6	3.938637	rs368631447&CM133149&COSV62089796	23456818&29068549	11-103253384-C-T	7.31923843288882	4.04759388525543	1	4643	6	112778	6
17	18122185	17:18122185:C:T	C	T	0.000215238993405364	1	4646	2323	0	1	1	protein_coding	Transcript	MYO15A	ENSG00000091536	ENST00000647165	stop_gained	ENSP00000495481.1:p.Arg1129Ter	ENST00000647165.2:c.3385C>T	pathogenic&not_provided	NA	NA	NA	2.628e-05	2.94e-05	9.647e-05	5.325e-05	112678	6	102230	5	1&1	HC	NA	NA	PERCENTILE:0.31955064665345&GERP_DIST:2044.90252880454&BP_DIST:7144&DIST_FROM_LAST_EXON:7043&50_BP_RULE:PASS&ANN_ORF:13326.1&MAX_ORF:13326.1	YES	34	5.519268	rs748868741&CM168535	17546645&27068579	17-18122185-C-T	7.32105419746138	4.04204682451389	1	4645	6	112672	5
11	47333682	11:47333682:C:G	C	G	0.000215238993405364	1	4646	2323	0	1	1	protein_coding	Transcript	MYBPC3	ENSG00000134571	ENST00000545968	missense_variant	ENSP00000442795.1:p.Arg1022Pro	ENST00000545968.6:c.3065G>C	conflicting_interpretations_of_pathogenicity&uncertain_significance&likely_pathogenic&pathogenic	deleterious_low_confidence(0)	NA	0.001	3.942e-05	5.88e-05	2.432e-05	5.338e-05	112402	6	101538	5	1&1&1	NA	NA	NA	NA	YES	29.4	4.278217	rs397516000&CM058261&CM1617000	24033266&18414213&22857948&23396983&20624503&20800588&24793961&23782526&22765922&26383716&20433692&24093860&16335287&28771489&30847666&27600940&27532257&29661763&28790153	11-47333682-C-G	3.66052709873069	4.03220294877041	1	4645	6	112396	5
9	6554768	9:6554768:C:T	C	T	0.000215238993405364	1	4646	2323	0	1	1	protein_coding	Transcript	GLDC	ENSG00000178445	ENST00000321612	missense_variant	ENSP00000370737.4:p.Arg739His	ENST00000321612.8:c.2216G>A	pathogenic&pathogenic/likely_pathogenic	deleterious_low_confidence(0)	probably_damaging(0.999)	0.001	5.913e-05	8.819e-05	3.634e-05	5.353e-05	112084	6	101650	6	1&1&1	NA	NA	NA	NA	YES	32	4.464953	rs121964980&CM051081&COSV58676016	16450403&15824356&27362913&17074608&33977025	9-6554768-C-T	2.4406281143595	4.02090404269315	1	4645	6	112078	6
1	197101114	1:197101114:TTTTC:T	TTTTC	T	0.000215238993405364	1	4646	2323	0	1	1	protein_coding	Transcript	ASPM	ENSG00000066279	ENST00000367409	frameshift_variant	ENSP00000356379.4:p.Lys2712LeufsTer16	ENST00000367409.9:c.8133_8136del	pathogenic	NA	NA	NA	2.635e-05	4.422e-05	4.421e-05	5.355e-05	112038	6	101148	6	1	HC	NA	NA	PERCENTILE:0.779758481886141&GERP_DIST:-1512.75673679113&BP_DIST:2288&DIST_FROM_LAST_EXON:2186&50_BP_RULE:PASS&ANN_ORF:8067.79&MAX_ORF:8067.79	YES	33	4.8622	rs587783278	18414213&23611254	1-197101114-TTTTC-T	4.8674580145944	4.0194023044886	1	4645	6	112032	6
11	72106094	11:72106094:G:A	G	A	0.000215331994695589	1	4644	2322	0	1	1	protein_coding	Transcript	TOMT	ENSG00000284844	ENST00000541899	missense_variant	ENSP00000494667.1:p.Arg48Gln	ENST00000541899.3:c.143G>A	pathogenic	deleterious(0)	probably_damaging(0.919)	NA	6.577e-06	1.47e-05	2.59e-05	4.979e-05	60258	3	57116	3	1&1	NA	NA	NA	NA	YES	29.8	4.326835	rs137853185&CM085520	18953341&22908982&23053991	11-72106094-G-A	14.6484350133054	4.32480407101002	1	4643	3	60255	3
11	47342611	11:47342611:C:T	C	T	0.000215795997064561	1	4634	2317	0	1	1	protein_coding	Transcript	MYBPC3	ENSG00000134571	ENST00000545968	missense_variant	ENSP00000442795.1:p.Gly531Arg	ENST00000545968.6:c.1591G>A	uncertain_significance&conflicting_interpretations_of_pathogenicity&likely_pathogenic	deleterious_low_confidence(0)	NA	NA	2.628e-05	1.47e-05	3.238e-05	5.376e-05	111606	6	100792	5	1&1&1	NA	NA	NA	NA	YES	23.6	3.096629	rs397515912&CM068013&CM086862	24033266&18414213&20031602&18533079&19150014&20624503&25524337&24793961&16858239&23690394&22765922&21835320&20173211&21750094&25351510&23508784&28193612&28241245&27108529&27600940&27532257&28840316&27590665&30297972&28798025&28356264&27483260&33673806	11-47342611-C-T	14.6799998003102	4.01406244539733	1	4633	6	111600	5
12	102840472	12:102840472:C:T	C	T	0.000645717023871839	3	4646	2323	0	3	1	protein_coding	Transcript	PAH	ENSG00000171759	ENST00000553106	missense_variant	ENSP00000448059.1:p.Asp415Asn	ENST00000553106.6:c.1243G>A	pathogenic	tolerated_low_confidence(1)	benign(0.006)	NA	0.0001053	8.82e-05	0.0001074	0.0001319	113746	15	102730	13	1&1&1&1	NA	NA	NA	NA	YES	17.11	1.712594	rs62644499&CM113433&CM920564&COSV61015980	7913581&18299955&8088845&17935162&23500595&23932990&9781015&22513348&9634518&12501224&26503515&24368688&10234516&18294361&8659548&26666653&15557004&9399896&1358789&24296287&29749107&27469133&11708866&7556322&30037505&27264808	12-102840472-C-T	7.32105469242448	4.89550435081	3	4643	15	113731	13
16	14627161	16:14627161:T:C	T	C	0.000215238993405364	1	4646	2323	0	1	1	protein_coding	Transcript	PARN	ENSG00000140694	ENST00000437198	missense_variant	ENSP00000387911.2:p.Tyr91Cys	ENST00000437198.7:c.272A>G	likely_pathogenic&uncertain_significance&pathogenic	deleterious(0)	probably_damaging(1)	0.001	9.199e-05	0.0001323	6.971e-05	5.428e-05	110532	6	100154	6	1	NA	NA	NA	NA	YES	29.6	4.301803	rs201765587	31448843	16-14627161-T-C	1.62690093276919	3.96534623075469	1	4645	6	110526	6
8	124539187	8:124539187:A:G	A	G	0.00150667002890259	7	4646	2323	0	7	1	protein_coding	Transcript	NDUFB9	ENSG00000147684	ENST00000276689	start_lost	ENSP00000276689.3:p.Met1?	ENST00000276689.8:c.1A>G	uncertain_significance&pathogenic	tolerated(0.1)	benign(0.226)	NA	4.598e-05	0.0001029	0.0001353	0.0002905	113590	33	102676	32	1	NA	NA	NA	NA	YES	23.1	2.830137	rs369824948	NA	8-124539187-A-G	14.6420799698988	5.18647170018103	7	4639	33	113557	32
16	78425018	16:78425018:C:G	C	G	0.00193715002387762	9	4646	2323	0	9	1	protein_coding	Transcript	WWOX	ENSG00000186153	ENST00000566780	missense_variant	ENSP00000457230.1:p.Pro252Ala	ENST00000566780.6:c.754C>G	benign&pathogenic&likely_benign	deleterious(0)	possibly_damaging(0.483)	0	0.01021	0.0004704	0.02351	0.0003708	113256	42	102240	41	1&1	NA	NA	NA	NA	YES	23.6	3.073884	rs75559202&COSV68346014	29358611&25612104&34276655	16-78425018-C-G	4.11809103715481	5.22424494033878	9	4637	42	113214	41
15	71893728	15:71893728:T:C	T	C	0.00215423991903663	10	4642	2321	0	10	1	protein_coding	Transcript	MYO9A	ENSG00000066933	ENST00000356056	missense_variant	ENSP00000348349.5:p.Asp1698Gly	ENST00000356056.10:c.5093A>G	pathogenic	tolerated_low_confidence(0.35)	benign(0.017)	0.002	0.0002628	0.0002792	0.0005254	0.0004138	113594	47	102578	41	1&1	NA	NA	NA	NA	YES	17.03	1.700053	rs150726107&CM169209	27259756	15-71893728-T-C	7.71575902233749	5.20599303778789	10	4632	47	113547	41
19	45364887	19:45364887:G:A	G	A	0.00258286995813251	12	4646	2323	0	12	1	protein_coding	Transcript	ERCC2	ENSG00000104884	ENST00000391945	missense_variant	ENSP00000375809.4:p.Ala182Val	ENST00000391945.10:c.545C>T	benign&likely_benign&not_provided&likely_pathogenic&conflicting_interpretations_of_pathogenicity	tolerated(0.22)	benign(0.015)	0	0.0004007	0.0005439	0.0006097	0.0004938	113410	56	102622	46	1	NA	NA	NA	NA	YES	23	2.813414	rs142936491	24728327&29178624	19-45364887-G-A	4.74879565753356	5.23059934818247	12	4634	56	113354	46
22	38115658	22:38115658:G:A	G	A	0.000215238993405364	1	4646	2323	0	1	1	protein_coding	Transcript	PLA2G6	ENSG00000184381	ENST00000332509	stop_gained	ENSP00000333142.3:p.Arg635Ter	ENST00000332509.8:c.1903C>T	pathogenic	NA	NA	NA	6.574e-06	1.47e-05	4.784e-05	5.119e-05	58610	3	55866	3	1&1	HC	NA	NA	PERCENTILE:0.78603882693102&GERP_DIST:589.386106169224&BP_DIST:515&DIST_FROM_LAST_EXON:371&50_BP_RULE:PASS&ANN_ORF:1061.99&MAX_ORF:1061.99	YES	40	7.955091	rs587784339&CM063025	18414213&16783378&18799783&18570303&25164370&24108619&22213678&22934738&30340910	22-38115658-G-A	14.6421083949228	4.204707821945	1	4645	3	58607	3
7	117536576	7:117536576:A:G	A	G	0.000430477986810729	2	4646	2323	0	2	1	protein_coding	Transcript	CFTR	ENSG00000001626	ENST00000003084	missense_variant	ENSP00000003084.6:p.Arg258Gly	ENST00000003084.11:c.772A>G	uncertain_significance&likely_pathogenic&conflicting_interpretations_of_pathogenicity&pathogenic	deleterious_low_confidence(0)	possibly_damaging(0.868)	0	0.0001183	0.0001323	0.0001824	9.507e-05	105190	10	95126	10	1&1	NA	NA	NA	NA	YES	25.5	3.72508	rs191456345&CM950242	10875853&17413420&23687349&22483971&25033378&19810821&7529962&9239681&7739684&15097853&28785019&26574590&11466205&19812525&28771972&23104983&25735457&16196493&9305991&28830496&28196530&10376575	7-117536576-A-G	3.25380186553839	4.52801080057567	2	4644	10	105180	10
22	20729329	22:20729329:C:T	C	T	0.00129142997320741	6	4646	2323	0	6	1	protein_coding	Transcript	PI4KA	ENSG00000241973	ENST00000255882	missense_variant	ENSP00000255882.6:p.Val1556Met	ENST00000255882.11:c.4666G>A	pathogenic	tolerated_low_confidence(0.83)	benign(0.122)	0.001	0.0001314	0.0002058	0.0001769	0.0002585	112186	29	101744	24	1&1	NA	NA	NA	NA	YES	22.6	2.582242	rs144363917&COSV105842433	NA	22-20729329-C-T	6.27516993783972	4.9958606313633	6	4640	29	112157	24
8	38253642	8:38253642:G:C	G	C	0.000430477986810729	2	4646	2323	0	2	1	protein_coding	Transcript	DDHD2	ENSG00000085788	ENST00000397166	missense_variant	ENSP00000380352.2:p.Asp660His	ENST00000397166.7:c.1978G>C	pathogenic/likely_pathogenic&pathogenic	deleterious_low_confidence(0)	probably_damaging(1)	NA	6.57e-05	0.000147	5.965e-05	9.671e-05	113746	11	102730	9	1&1	NA	NA	NA	NA	YES	29.1	4.24461	rs375168720&CM1211542	25741868&23176823&24337409&24517879&25417924	8-38253642-G-C	2.92842167898455	4.45122517641122	2	4644	11	113735	9
16	56869728	16:56869728:G:A	G	A	0.000430477986810729	2	4646	2323	0	2	1	protein_coding	Transcript	SLC12A3	ENSG00000070915	ENST00000563236	splice_acceptor_variant	NA	ENST00000563236.6:c.506-1G>A	pathogenic	NA	NA	NA	3.286e-05	5.88e-05	5.173e-05	9.677e-05	113670	11	102682	8	1&1	HC	NA	NA	INTRON_SIZE:1356	YES	33	5.085834	rs201555148&CS984647	22009145&16199547&25841442&26770037&9596079&20848653	16-56869728-G-A	7.32105419746138	4.44846529720708	2	4644	11	113659	8
5	13701289	5:13701289:G:A	G	A	0.000430662999860942	2	4644	2322	0	2	1	protein_coding	Transcript	DNAH5	ENSG00000039139	ENST00000265104	stop_gained	ENSP00000265104.4:p.Arg4496Ter	ENST00000265104.5:c.13486C>T	pathogenic	NA	NA	0	6.583e-05	0.000103	5.972e-05	9.683e-05	113604	11	102590	10	1&1&1&1	HC	NA	NA	PERCENTILE:0.971963963963964&GERP_DIST:447.387461590767&BP_DIST:387&DIST_FROM_LAST_EXON:236&50_BP_RULE:PASS&ANN_ORF:1009.11&MAX_ORF:1009.11	YES	55	10.326174	rs200901816&CM065128&COSV54228988&COSV54242975	16627867&19357118&11788826&26139845&30067075	5-13701289-G-A	4.18119417340721	4.44761953796285	2	4642	11	113593	10
2	202518997	2:202518997:G:C	G	C	0.000430477986810729	2	4646	2323	0	2	1	protein_coding	Transcript	BMPR2	ENSG00000204217	ENST00000374580	missense_variant	ENSP00000363708.4:p.Arg266Thr	ENST00000374580.10:c.797G>C	not_provided&conflicting_interpretations_of_pathogenicity&pathogenic	deleterious(0)	probably_damaging(0.97)	NA	3.943e-05	7.35e-05	4.377e-05	9.682e-05	113616	11	102618	10	1&1	NA	NA	NA	NA	YES	27.1	4.023519	rs374694591&CM060843	26387786&16429395&19555857&30084161&31727138	2-202518997-G-C	5.8568433579691	4.4461680108524	2	4644	11	113605	10
1	16048352	1:16048352:G:A	G	A	0.000430477986810729	2	4646	2323	0	2	1	protein_coding	Transcript	CLCNKB	ENSG00000184908	ENST00000375679	missense_variant	ENSP00000364831.5:p.Val170Met	ENST00000375679.9:c.508G>A	pathogenic	deleterious(0)	probably_damaging(0.975)	NA	7.235e-05	5.882e-05	0.0001473	9.684e-05	113586	11	102706	9	1&1&1	NA	NA	NA	NA	YES	26.2	3.875079	rs202064075&CM117109&COSV105309641	NA	1-16048352-G-A	7.31856488967577	4.44524976054036	2	4644	11	113575	9
6	98926925	6:98926925:G:A	G	A	0.000430477986810729	2	4646	2323	0	2	1	protein_coding	Transcript	FBXL4	ENSG00000112234	ENST00000369244	stop_gained	ENSP00000358247.1:p.Arg22Ter	ENST00000369244.7:c.64C>T	pathogenic&pathogenic/likely_pathogenic	NA	NA	NA	4.603e-05	7.352e-05	5.973e-05	9.693e-05	113480	11	102466	10	1&1&1	HC	NA	NA	PERCENTILE:0.0342979635584137&GERP_DIST:2500.08395646513&BP_DIST:1796&DIST_FROM_LAST_EXON:1633&50_BP_RULE:PASS&ANN_ORF:2989.18&MAX_ORF:2989.18	YES	37	7.212901	rs200440128&CM169974&COSV57745099	25741868&24088041&26633545&27290639&27743463&28940506&32576985	6-98926925-G-A	5.85525009263777	4.4411223234368	2	4644	11	113469	10
10	102830790	10:102830790:G:GGGAT	G	GGGAT	0.000215238993405364	1	4646	2323	0	1	1	protein_coding	Transcript	CYP17A1	ENSG00000148795	ENST00000369887	frameshift_variant	ENSP00000358903.3:p.Pro480HisfsTer27	ENST00000369887.4:c.1435_1438dup	uncertain_significance&pathogenic	NA	NA	NA	1.972e-05	4.41e-05	2.521e-05	5.619e-05	106782	6	97352	6	1	HC	NA	NA	PERCENTILE:0.941715782580223&GERP_DIST:-13.2184953689575&BP_DIST:89&DIST_FROM_LAST_EXON:-194&50_BP_RULE:FAIL&ANN_ORF:1071.78&MAX_ORF:1071.78	YES	32	4.73159	rs556794126	1577471&2786493&2843762&15771555&2493025	10-102830790-G-GGGAT	4.88070279830758	3.83055692125582	1	4645	6	106776	6
2	21006168	2:21006168:G:A	G	A	0.000430477986810729	2	4646	2323	2	0	0.000215285006561317	protein_coding	Transcript	APOB	ENSG00000084674	ENST00000233242	missense_variant	ENSP00000233242.1:p.Thr3567Met	ENST00000233242.5:c.10700C>T	uncertain_significance&pathogenic	tolerated(0.25)	benign(0.023)	NA	9.204e-05	0.0001911	7.175e-05	9.71e-05	113284	11	102278	9	1&1&1&1	NA	NA	NA	NA	YES	0.758	-0.118753	rs368278927&CM077505&COSV105859028&COSV51940199	17964958&23775634&18325181&28166811&34573395	2-21006168-G-A	2.25263206075735	4.43334692904973	2	4644	11	113273	9
16	89100709	16:89100709:C:T	C	T	0.00193797994870692	9	4644	2322	0	9	1	protein_coding	Transcript	ACSF3	ENSG00000176715	ENST00000614302	missense_variant	ENSP00000479130.1:p.Arg10Trp	ENST00000614302.5:c.28C>T	likely_pathogenic	deleterious_low_confidence(0.03)	benign(0)	NA	0.0001511	0.000294	0.0002181	0.0003822	107266	41	98012	38	1	NA	NA	NA	NA	YES	12.27	1.053126	rs202182978	25741868	16-89100709-C-T	6.59176853301675	5.07059117924365	9	4635	41	107225	38
3	57106133	3:57106133:G:A	G	A	0.000430477986810729	2	4646	2323	0	2	1	protein_coding	Transcript	IL17RD	ENSG00000144730	ENST00000296318	missense_variant	ENSP00000296318.7:p.Pro191Leu	ENST00000296318.12:c.572C>T	uncertain_significance&likely_pathogenic	deleterious(0.03)	probably_damaging(0.925)	NA	0.0001447	0.000147	0.0001602	9.757e-05	112738	11	101926	11	1&1	NA	NA	NA	NA	YES	26.6	3.934357	rs200088377&COSV56335788	29618732&25636053&34222148&32389901	3-57106133-G-A	2.92842167898455	4.41199125561883	2	4644	11	112727	11
6	87521473	6:87521473:C:T	C	T	0.00107619003392756	5	4646	2323	0	5	1	protein_coding	Transcript	RARS2	ENSG00000146282	ENST00000369536	missense_variant	ENSP00000358549.5:p.Met342Ile	ENST00000369536.10:c.1026G>A	conflicting_interpretations_of_pathogenicity&likely_pathogenic	tolerated(0.05)	benign(0.249)	0.001	0.0001577	0.0002058	0.0002553	0.0002204	113442	25	102474	24	1&1	NA	NA	NA	NA	YES	24.9	3.549928	rs34647222&CM169998	27290639&20635367&32725632&33798445	6-87521473-C-T	5.22930045640214	4.8828948907784	5	4641	25	113417	24
16	88810067	16:88810067:T:TA	T	TA	0.00107619003392756	5	4646	2323	0	5	1	protein_coding	Transcript	APRT	ENSG00000198931	ENST00000378364	splice_region_variant&intron_variant	NA	ENST00000378364.8:c.400+2dup	pathogenic	NA	NA	NA	5.255e-05	8.818e-05	0.0001076	0.0002204	113420	25	102736	24	1	NA	NA	NA	NA	YES	17.82	1.860621	rs745594160	9536098&3680503&9298830&11243733&17576681&25983915&30355577	16-88810067-T-TA	12.204468518117	4.8828948907784	5	4641	25	113395	24
21	46131981	21:46131981:G:A	G	A	0.000215238993405364	1	4646	2323	0	1	1	protein_coding	Transcript	COL6A2	ENSG00000142173	ENST00000300527	missense_variant	ENSP00000300527.4:p.Arg830Gln	ENST00000300527.9:c.2489G>A	uncertain_significance&pathogenic&likely_pathogenic	deleterious(0)	probably_damaging(0.985)	NA	6.57e-05	4.41e-05	5.903e-05	5.688e-05	105480	6	96972	6	1&1&1	NA	NA	NA	NA	YES	29.3	4.272336	rs139552940&CM099129&COSV52426139	25741868&19884007&18852439&19949035&31127727&30564623&29419890	21-46131981-G-A	4.88070279830758	3.78408919489037	1	4645	6	105474	6
20	62322675	20:62322675:G:A	G	A	0.000217580003663898	1	4596	2298	0	1	1	protein_coding	Transcript	LAMA5	ENSG00000130702	ENST00000252999	missense_variant	ENSP00000252999.3:p.Arg2050Cys	ENST00000252999.7:c.6148C>T	uncertain_significance&likely_pathogenic	deleterious(0.01)	possibly_damaging(0.896)	NA	4.071e-05	4.49e-05	3.401e-05	5.354e-05	56028	3	53768	3	1	NA	NA	NA	NA	YES	23.6	3.101498	rs377244239	NA	20-62322675-G-A	4.8458798143407	4.06387754321811	1	4595	3	56025	3
7	117535285	7:117535285:T:G	T	G	0.00129142997320741	6	4646	2323	0	6	1	protein_coding	Transcript	CFTR	ENSG00000001626	ENST00000003084	missense_variant	ENSP00000003084.6:p.Leu206Trp	ENST00000003084.11:c.617T>G	drug_response&pathogenic	deleterious_low_confidence(0)	probably_damaging(0.999)	NA	0.0001183	0.0002058	0.0001949	0.0002638	113724	30	102708	26	1&1	NA	NA	NA	NA	YES	27.2	4.031191	rs121908752&CM930102	23757202&25087612&22975760&15994263&18456578&23974870&30996306&23891399&1867536&21520337&23751316&17329263&10875853&7691344&7545869&8522333&15776432&20021716&22658665&23951356&10794365&7532150&29655499&30563187&27086061&33613790&31036917	7-117535285-T-G	6.27516993783972	4.89548890525934	6	4640	30	113694	26
15	42730757	15:42730757:G:A	G	A	0.000645717023871839	3	4646	2323	0	3	1	protein_coding	Transcript	CDAN1	ENSG00000140326	ENST00000356231	missense_variant	ENSP00000348564.3:p.Pro672Leu	ENST00000356231.4:c.2015C>T	pathogenic&likely_pathogenic	deleterious(0)	probably_damaging(0.999)	NA	0.0001313	0.0002204	8.36e-05	0.0001416	105940	15	96182	11	1&1	NA	NA	NA	NA	YES	25.4	3.689214	rs120074167&CM023031	20301759&12434312	15-42730757-G-A	2.92975056203194	4.56014847367118	3	4643	15	105925	11
4	122743005	4:122743005:ATT:A	ATT	A	0.000860955973621458	4	4646	2323	0	4	1	protein_coding	Transcript	BBS12	ENSG00000181004	ENST00000314218	frameshift_variant	ENSP00000319062.3:p.Phe372Ter	ENST00000314218.8:c.1114_1115del	likely_pathogenic&pathogenic	NA	NA	NA	9.854e-05	0.0002058	8.357e-05	0.0001847	113696	21	102694	16	1	LC	END_TRUNC	NA	PERCENTILE:0.522737927801219&GERP_DIST:-305.41911315918&BP_DIST:1019&DIST_FROM_LAST_EXON:-1123&50_BP_RULE:FAIL&ANN_ORF:1741.55&MAX_ORF:1741.55	YES	32	4.731805	rs587777803	25741868&17160889&20827784&24611592&30614526	4-122743005-ATT-A	4.1834595414065	4.66137506021363	4	4642	21	113675	16
9	128607988	9:128607988:C:G	C	G	0.00516573013737798	24	4646	2323	2	22	0.0579605996608734	protein_coding	Transcript	SPTAN1	ENSG00000197694	ENST00000372739	missense_variant	ENSP00000361824.4:p.Ala1428Gly	ENST00000372739.7:c.4283C>G	benign&benign/likely_benign&pathogenic&likely_benign	deleterious_low_confidence(0)	NA	0	0.0005587	0.001132	0.0005727	0.001037	113744	118	102734	104	1&1	NA	NA	NA	NA	YES	21.6	2.312761	rs143166100&COSV63986809	25741868&29358611	9-128607988-C-G	4.56336584574026	4.98141768310316	24	4622	118	113626	104
16	8847794	16:8847794:C:G	C	G	0.00129142997320741	6	4646	2323	0	6	1	protein_coding	Transcript	PMM2	ENSG00000140650	ENST00000268261	missense_variant	ENSP00000268261.4:p.Thr237Arg	ENST00000268261.9:c.710C>G	pathogenic/likely_pathogenic&pathogenic	deleterious(0)	probably_damaging(1)	0	0.0002168	0.0004704	0.0001274	0.0002728	113638	31	102722	27	1&1&1	NA	NA	NA	NA	YES	24.2	3.343186	rs80338708&CM971232&CM981606	23757202&11156536&15844218&25497157&17920054&21541725&23430838&9497260&23988505&25355454&11058895&9140401&20301289&10602363&15714316&10801058&11589167&24139637&27415628&26014514&11891694&33532864	16-8847794-C-G	2.74538684780488	4.73398084020313	6	4640	31	113607	27
20	3889136	20:3889136:TTGGGCGGCGCCGCCATCACTCTCTTC:T	TTGGGCGGCGCCGCCATCACTCTCTTC	T	0.000215238993405364	1	4646	2323	0	1	1	protein_coding	Transcript	PANK2	ENSG00000125779	ENST00000316562	frameshift_variant	ENSP00000313377.4:p.Ala15ThrfsTer24	ENST00000316562.9:c.37_62del	uncertain_significance&likely_pathogenic	NA	NA	NA	1.973e-05	2.942e-05	2.303e-05	5.682e-05	70402	4	66264	3	1	HC	NA	PHYLOCSF_WEAK	PERCENTILE:0.0361938120256859&GERP_DIST:1334.42886808217&BP_DIST:1670&DIST_FROM_LAST_EXON:1620&50_BP_RULE:PASS&ANN_ORF:-959.615&MAX_ORF:-959.615	NA	25.5	3.938463	rs760822872	NA	20-3889136-TTGGGCGGCGCCGCCATCACTCTCTTC-T	7.31607727414563	3.78808506521233	1	4645	4	70398	3
11	17593654	11:17593654:G:A	G	A	0.000215238993405364	1	4646	2323	0	1	1	protein_coding	Transcript	OTOG	ENSG00000188162	ENST00000399397	stop_gained	ENSP00000382329.2:p.Trp1062Ter	ENST00000399397.6:c.3186G>A	pathogenic	NA	NA	NA	2.628e-05	5.88e-05	2.03e-05	5.499e-05	54556	3	52728	3	1&1	HC	NA	NA	PERCENTILE:0.364447494852436&GERP_DIST:454.281375676394&BP_DIST:5527&DIST_FROM_LAST_EXON:5327&50_BP_RULE:PASS&ANN_ORF:927.033&MAX_ORF:927.033	YES	46	8.87078	rs766465200&COSV61133834	23122587	11-17593654-G-A	3.66052709873069	3.91414790698972	1	4645	3	54553	3
14	74494094	14:74494094:C:A	C	A	0.000215238993405364	1	4646	2323	0	1	1	protein_coding	Transcript	ISCA2	ENSG00000165898	ENST00000556816	stop_gained	ENSP00000452007.1:p.Ser39Ter	ENST00000556816.6:c.116C>A	likely_pathogenic	NA	NA	NA	1.971e-05	4.41e-05	5.618e-06	0	76180	0	71962	0	1	HC	NA	NA	PERCENTILE:0.249462365591398&GERP_DIST:424.917623328418&BP_DIST:347&DIST_FROM_LAST_EXON:173&50_BP_RULE:PASS&ANN_ORF:53.624&MAX_ORF:53.624	YES	36	6.75169	rs779995225	NA	14-74494094-C-A	4.88070279830758	Inf	1	4645	0	76180	0
12	50999214	12:50999214:C:A	C	A	0.00473525980487466	22	4646	2323	0	22	1	protein_coding	Transcript	SLC11A2	ENSG00000110911	ENST00000262052	missense_variant	ENSP00000262052.5:p.Gly212Val	ENST00000262052.9:c.635G>T	pathogenic	deleterious_low_confidence(0)	possibly_damaging(0.729)	NA	6.582e-05	8.821e-05	5.966e-05	9.674e-05	113702	11	102688	11	1&1&1	NA	NA	NA	NA	YES	26.9	3.988787	rs121918367&CM061980&COSV100015255	16439678	12-50999214-C-A	53.6816665329856	48.9483130543173	22	4624	11	113691	11
10	78024698	10:78024698:C:T	C	T	0.00430478015914559	20	4646	2323	2	18	0.0402359999716282	protein_coding	Transcript	POLR3A	ENSG00000148606	ENST00000372371	missense_variant	ENSP00000361446.3:p.Val166Ile	ENST00000372371.8:c.496G>A	uncertain_significance&pathogenic	deleterious(0.04)	probably_damaging(0.999)	NA	1.973e-05	2.94e-05	5.173e-05	8.798e-05	113664	10	102650	10	1&1	NA	NA	NA	NA	YES	23.2	2.902098	rs370515749&CM131187	25339210	10-78024698-C-T	146.42109384849	48.9290765986087	20	4626	10	113654	10
9	131069832	9:131069832:C:A	C	A	0.000645717023871839	3	4646	2323	0	3	1	protein_coding	Transcript	LAMC3	ENSG00000050555	ENST00000361069	stop_gained	ENSP00000354360.4:p.Tyr1017Ter	ENST00000361069.9:c.3051C>A	pathogenic	NA	NA	NA	NA	NA	4.689e-06	1.068e-05	93608	1	85808	1	1&1	HC	NA	NA	PERCENTILE:0.645304568527919&GERP_DIST:-1003.81553474069&BP_DIST:1666&DIST_FROM_LAST_EXON:1416&50_BP_RULE:PASS&ANN_ORF:935.105&MAX_ORF:935.105	YES	34	5.42017	rs537864425&COSV63088255	21572413&26802095	9-131069832-C-A	NA	60.4603954936179	3	4643	1	93607	1
12	76347072	12:76347072:TCTGA:T	TCTGA	T	0.00172190996818244	8	4646	2323	0	8	1	protein_coding	Transcript	BBS10	ENSG00000179941	ENST00000650064	frameshift_variant	ENSP00000497413.1:p.Ser303ArgfsTer3	ENST00000650064.2:c.909_912del	likely_pathogenic&pathogenic	NA	NA	NA	2.627e-05	5.879e-05	1.598e-05	3.53e-05	113304	4	102384	2	1	LC	END_TRUNC	PHYLOCSF_WEAK	PERCENTILE:0.419889502762431&GERP_DIST:-371.448617076874&BP_DIST:1260&DIST_FROM_LAST_EXON:-714&50_BP_RULE:FAIL&ANN_ORF:-764.534&MAX_ORF:-764.534	YES	24.6	3.652848	rs780059308	22410627&16582908&20472660&22773737&27486776&25982971&29261186	12-76347072-TCTGA-T	29.2891642827427	48.7793192119673	8	4638	4	113300	2
6	42969887	6:42969887:T:C	T	C	0.00129142997320741	6	4646	2323	0	6	1	protein_coding	Transcript	PEX6	ENSG00000124587	ENST00000304611	missense_variant&splice_region_variant	ENSP00000303511.8:p.Met411Val	ENST00000304611.13:c.1231A>G	likely_pathogenic&uncertain_significance	deleterious(0.03)	benign(0)	NA	6.569e-06	1.47e-05	1.193e-05	2.637e-05	113766	3	102750	3	1	NA	NA	NA	NA	YES	20.3	2.122829	rs752177240	NA	6-42969887-T-C	87.8523791297561	48.973453667327	6	4640	3	113763	3
15	42409996	15:42409996:G:A	G	A	0.00129142997320741	6	4646	2323	0	6	1	protein_coding	Transcript	CAPN3	ENSG00000092529	ENST00000397163	splice_donor_variant	NA	ENST00000397163.8:c.2115+1G>A	likely_pathogenic	NA	NA	NA	NA	NA	1.194e-05	2.643e-05	113502	3	102486	2	1	HC	NA	NA	INTRON_SIZE:432	YES	32	4.753043	rs766917640	10330340&15689361&16199547	15-42409996-G-A	NA	48.8622767009994	6	4640	3	113499	2
15	48793359	15:48793359:T:G	T	G	0.00129142997320741	6	4646	2323	0	6	1	protein_coding	Transcript	CEP152	ENSG00000103995	ENST00000380950	missense_variant	ENSP00000370337.2:p.Gln265Pro	ENST00000380950.7:c.794A>C	likely_pathogenic&pathogenic	deleterious(0)	probably_damaging(0.985)	NA	NA	NA	1.203e-05	2.65e-05	113216	3	102212	3	1&1	NA	NA	NA	NA	YES	25.7	3.778485	rs267606717&CM104151	25741868&20598275	15-48793359-T-G	NA	48.7332065361288	6	4640	3	113213	3
11	62613517	11:62613517:T:TG	T	TG	0.00129142997320741	6	4646	2323	0	6	1	protein_coding	Transcript	ROM1	ENSG00000149489	ENST00000278833	frameshift_variant	ENSP00000278833.3:p.Val81CysfsTer51	ENST00000278833.4:c.236_237insG	uncertain_significance&pathogenic	NA	NA	NA	NA	NA	1.204e-05	2.672e-05	112264	3	101686	3	1	HC	NA	NA	PERCENTILE:0.223484848484848&GERP_DIST:-36.2684312462807&BP_DIST:817&DIST_FROM_LAST_EXON:599&50_BP_RULE:PASS&ANN_ORF:3127.7&MAX_ORF:3127.7	YES	23.1	2.953444	rs1387102485	8202715	11-62613517-T-TG	NA	48.3319600751278	6	4640	3	112261	3
2	121530927	2:121530927:G:A	G	A	0.00301334005780518	14	4646	2323	0	14	1	snRNA	Transcript	RNU4ATAC	ENSG00000264229	ENST00000580972	non_coding_transcript_exon_variant	NA	ENST00000580972.1:n.47G>A	likely_pathogenic	NA	NA	NA	5.257e-05	2.939e-05	4.598e-05	6.032e-05	49736	3	49694	3	1&1	NA	NA	NA	NA	YES	19.62	2.048046	rs863225422&CR1512535	26522830&29165669&32628740&24865609&30368667	2-121530927-G-A	102.529433746348	49.9559028150726	14	4632	3	49733	3
6	152321898	6:152321898:T:C	T	C	0.00279811001382768	13	4646	2323	0	13	1	retained_intron	Transcript	SYNE1	ENSG00000131018	ENST00000448038	non_coding_transcript_exon_variant	NA	ENST00000448038.3:n.66A>G	pathogenic	NA	NA	NA	3.285e-05	7.349e-05	3.184e-05	6.164e-05	113570	7	102576	6	1&1	NA	NA	NA	NA	NA	1.346	0.00171	rs606231134&CS071263	17159980&17503513	6-152321898-T-C	38.0747042295235	45.3943869861726	13	4633	7	113563	6
11	6614644	11:6614644:C:CT	C	CT	0.000860955973621458	4	4646	2323	0	4	1	protein_coding	Transcript	TPP1	ENSG00000166340	ENST00000299427	frameshift_variant	ENSP00000299427.6:p.Glu532ArgfsTer76	ENST00000299427.12:c.1593dup	pathogenic	NA	NA	NA	1.315e-05	2.941e-05	7.953e-06	1.758e-05	113762	2	102750	2	1	HC	NA	NA	PERCENTILE:0.941489361702128&GERP_DIST:149.746218204498&BP_DIST:99&DIST_FROM_LAST_EXON:-41&50_BP_RULE:FAIL&ANN_ORF:651.261&MAX_ORF:651.261	YES	27.6	4.382244	rs1216139602	31283065	11-6614644-C-CT	29.2742595587031	48.9736048703901	4	4642	2	113760	2
2	1493987	2:1493987:C:CT	C	CT	0.000860955973621458	4	4646	2323	0	4	1	protein_coding	Transcript	TPO	ENSG00000115705	ENST00000329066	frameshift_variant	ENSP00000329869.4:p.Phe653ValfsTer16	ENST00000329066.9:c.1954_1955insT	pathogenic	NA	NA	NA	6.57e-06	1.47e-05	7.956e-06	1.76e-05	113666	2	102678	2	1&1	HC	NA	NA	PERCENTILE:0.697359029264811&GERP_DIST:-1235.51589411385&BP_DIST:841&DIST_FROM_LAST_EXON:788&50_BP_RULE:PASS&ANN_ORF:1173.45&MAX_ORF:1173.45	YES	34	4.976134	rs1491142370&CI080981	18029453	2-1493987-C-CT	58.568433579691	48.9179530466737	4	4642	2	113664	2
2	135115253	2:135115253:C:T	C	T	0.000860955973621458	4	4646	2323	0	4	1	protein_coding	Transcript	RAB3GAP1	ENSG00000115839	ENST00000264158	stop_gained	ENSP00000264158.8:p.Arg174Ter	ENST00000264158.13:c.520C>T	likely_pathogenic	NA	NA	NA	1.973e-05	2.941e-05	1.194e-05	1.76e-05	113644	2	102630	2	1&1&1	HC	NA	NA	PERCENTILE:0.176510522742702&GERP_DIST:2886.02351836525&BP_DIST:2409&DIST_FROM_LAST_EXON:2173&50_BP_RULE:PASS&ANN_ORF:970.551&MAX_ORF:970.551	YES	36	6.504166	rs749616608&CM133227&COSV99921555	NA	2-135115253-C-T	29.2742595587031	48.9179530466737	4	4642	2	113642	2
5	141956704	5:141956704:G:C	G	C	0.000860955973621458	4	4646	2323	0	4	1	protein_coding	Transcript	PCDH12	ENSG00000113555	ENST00000231484	stop_gained	ENSP00000231484.3:p.Ser383Ter	ENST00000231484.4:c.1148C>G	pathogenic	NA	NA	NA	NA	NA	7.959e-06	1.761e-05	113590	2	102574	2	1&1	HC	NA	NA	PERCENTILE:0.322925457102672&GERP_DIST:366.995265769958&BP_DIST:2404&DIST_FROM_LAST_EXON:1980&50_BP_RULE:PASS&ANN_ORF:14139.1&MAX_ORF:14139.1	YES	38	7.442759	rs764897668&COSV51520893	27164683&29556033	5-141956704-G-C	NA	48.8901745384133	4	4642	2	113588	2
4	39231943	4:39231943:T:C	T	C	0.000860955973621458	4	4646	2323	0	4	1	protein_coding	Transcript	WDR19	ENSG00000157796	ENST00000399820	missense_variant	ENSP00000382717.3:p.Leu710Ser	ENST00000399820.8:c.2129T>C	likely_pathogenic&pathogenic	deleterious(0)	probably_damaging(0.999)	NA	2.629e-05	4.41e-05	1.204e-05	1.77e-05	112986	2	102052	1	1&1	NA	NA	NA	NA	YES	28.5	4.187434	rs387906980&CM119267	24027799&23683095&22019273&27241786&24027800	4-39231943-T-C	19.5228111932303	48.6415804305908	4	4642	2	112984	1
8	144359622	8:144359622:G:C	G	C	0.000860955973621458	4	4646	2323	0	4	1	protein_coding	Transcript	SLC52A2	ENSG00000185803	ENST00000643944	splice_acceptor_variant	NA	ENST00000643944.2:c.131-1G>C	likely_pathogenic	NA	NA	NA	NA	NA	8e-06	1.772e-05	112848	2	101966	2	1	HC	NA	NA	INTRON_SIZE:199	YES	33	5.290304	rs782305211	24253200&16199547	8-144359622-G-C	NA	48.5866802269446	4	4642	2	112846	2
12	55723941	12:55723941:C:T	C	T	0.00236762990243733	11	4646	2323	0	11	1	protein_coding	Transcript	RDH5	ENSG00000135437	ENST00000257895	stop_gained	ENSP00000257895.6:p.Arg209Ter	ENST00000257895.10:c.625C>T	pathogenic	NA	NA	NA	3.285e-05	5.879e-05	3.58e-05	5.276e-05	113728	6	102746	5	1&1	HC	NA	NA	PERCENTILE:0.653082549634274&GERP_DIST:-59.7283151626587&BP_DIST:331&DIST_FROM_LAST_EXON:108&50_BP_RULE:PASS&ANN_ORF:748.634&MAX_ORF:748.634	YES	36	6.739762	rs375135224&CM109548	23462753&20829743&29847639&11675386&22815624	12-55723941-C-T	40.2726637597777	44.8754719946423	11	4635	6	113722	5
1	115726990	1:115726990:A:T	A	T	0.00044602999696508	2	4484	2242	0	2	1	protein_coding	Transcript	CASQ2	ENSG00000118729	ENST00000261448	splice_donor_variant	NA	ENST00000261448.6:c.737+2T>A	pathogenic	NA	NA	NA	NA	NA	4.012e-06	8.885e-06	112550	1	101616	1	1	HC	NA	NA	INTRON_SIZE:1438	YES	33	4.863163	rs1366771173	NA	1-115726990-A-T	NA	50.200337306143	2	4482	1	112549	1
21	32643409	21:32643409:C:T	C	T	0.000431593012763187	2	4634	2317	0	2	1	protein_coding	Transcript	SYNJ1	ENSG00000159082	ENST00000674351	splice_donor_variant	NA	ENST00000674351.1:c.3478+1G>A	likely_pathogenic	NA	NA	NA	NA	NA	3.983e-06	8.8e-06	113642	1	102626	1	1	HC	NA	NA	INTRON_SIZE:1276	YES	32	4.758671	rs1085307987	NA	21-32643409-C-T	NA	49.0446605412713	2	4632	1	113641	1
9	72805491	9:72805491:G:A	G	A	0.000430849002441391	2	4642	2321	0	2	1	protein_coding	Transcript	TMC1	ENSG00000165091	ENST00000297784	stop_gained	ENSP00000297784.6:p.Trp559Ter	ENST00000297784.10:c.1676G>A	pathogenic	NA	NA	NA	3.959e-05	8.83e-05	7.953e-06	8.791e-06	113752	1	102736	1	1	HC	NA	NA	PERCENTILE:0.734121769601402&GERP_DIST:956.266023264825&BP_DIST:601&DIST_FROM_LAST_EXON:579&50_BP_RULE:PASS&ANN_ORF:932.142&MAX_ORF:932.142	YES	46	8.949285	rs876657728	24033266	9-72805491-G-A	4.87937715109163	49.0102380208613	2	4640	1	113751	1
18	23539879	18:23539879:G:A	G	A	0.000430477986810729	2	4646	2323	0	2	1	protein_coding	Transcript	NPC1	ENSG00000141458	ENST00000269228	synonymous_variant	ENSP00000269228.4:p.Cys909%3D	ENST00000269228.10:c.2727C>T	likely_benign&likely_pathogenic	NA	NA	NA	2.629e-05	5.879e-05	7.953e-06	8.79e-06	113762	1	102746	1	1&1	NA	NA	NA	NA	YES	9.107	0.770847	rs774773656&COSV52577436	NA	18-23539879-G-A	7.32229948648969	48.9736048703901	2	4644	1	113761	1
9	35077289	9:35077289:GA:G	GA	G	0.000430477986810729	2	4646	2323	0	2	1	protein_coding	Transcript	FANCG	ENSG00000221829	ENST00000378643	frameshift_variant	ENSP00000367910.4:p.Leu207ProfsTer2	ENST00000378643.8:c.620del	pathogenic	NA	NA	NA	1.314e-05	2.94e-05	3.977e-06	8.791e-06	113748	1	102740	1	1&1	HC	NA	NA	PERCENTILE:0.331728196896736&GERP_DIST:182.103914690018&BP_DIST:1240&DIST_FROM_LAST_EXON:1132&50_BP_RULE:PASS&ANN_ORF:123.079&MAX_ORF:123.079	YES	25	3.787558	rs753727461&CD080859	12552564&17924555	9-35077289-GA-G	14.6421083949228	48.9680339905277	2	4644	1	113747	1
11	20607010	11:20607010:C:A	C	A	0.000430477986810729	2	4646	2323	0	2	1	protein_coding	Transcript	SLC6A5	ENSG00000165970	ENST00000525748	missense_variant	ENSP00000434364.2:p.Ala228Asp	ENST00000525748.6:c.683C>A	pathogenic	deleterious_low_confidence(0)	probably_damaging(1)	NA	6.573e-06	1.47e-05	3.977e-06	8.792e-06	113734	1	102718	1	1	NA	NA	NA	NA	YES	26.6	3.948357	rs371265931	NA	11-20607010-C-A	29.2842167898455	48.9624643779264	2	4644	1	113733	1
22	17097865	22:17097865:AT:A	AT	A	0.000430477986810729	2	4646	2323	0	2	1	protein_coding	Transcript	IL17RA	ENSG00000177663	ENST00000319363	frameshift_variant	ENSP00000320936.6:p.Ile78ThrfsTer42	ENST00000319363.11:c.233del	pathogenic	NA	NA	NA	NA	NA	3.977e-06	8.793e-06	113732	1	102744	1	1	HC	NA	NA	PERCENTILE:0.0895809304113802&GERP_DIST:-2291.17163950205&BP_DIST:2358&DIST_FROM_LAST_EXON:845&50_BP_RULE:PASS&ANN_ORF:385.359&MAX_ORF:385.359	YES	17.15	1.74832	rs1321690789	27930337	22-17097865-AT-A	NA	48.9568960321539	2	4644	1	113731	1
9	100246788	9:100246788:G:A	G	A	0.00258398009464145	12	4644	2322	0	12	1	protein_coding	Transcript	INVS	ENSG00000119509	ENST00000262457	splice_donor_variant	NA	ENST00000262457.7:c.1078+1G>A	likely_pathogenic	NA	NA	NA	1.314e-05	2.94e-05	2.788e-05	6.171e-05	113442	7	102428	7	1&1	HC	NA	NA	INTRON_SIZE:5495	YES	35	6.234476	rs375416014&CS135792	12872123&23713026	9-100246788-G-A	87.890479409573	41.8729556739823	12	4632	7	113435	7
15	89323829	15:89323829:G:A	G	A	0.000430477986810729	2	4646	2323	0	2	1	protein_coding	Transcript	POLG	ENSG00000140521	ENST00000268124	stop_gained	ENSP00000268124.5:p.Gln715Ter	ENST00000268124.11:c.2143C>T	pathogenic	NA	NA	NA	6.571e-06	1.47e-05	3.977e-06	8.793e-06	113728	1	102742	1	1&1	HC	NA	PHYLOCSF_WEAK	PERCENTILE:0.576075268817204&GERP_DIST:1615.36348173767&BP_DIST:1566&DIST_FROM_LAST_EXON:1490&50_BP_RULE:PASS&ANN_ORF:-40.188&MAX_ORF:-40.188	YES	38	7.364727	rs1254855971&CM083766	NA	15-89323829-G-A	29.2842167898455	48.9568960321539	2	4644	1	113727	1
11	3002020	11:3002020:T:TG	T	TG	0.000430477986810729	2	4646	2323	0	2	1	protein_coding	Transcript	CARS1	ENSG00000110619	ENST00000380525	frameshift_variant	ENSP00000369897.4:p.Ser771GlnfsTer2	ENST00000380525.9:c.2310dup	pathogenic	NA	NA	NA	2.628e-05	5.879e-05	7.955e-06	8.793e-06	113726	1	102732	1	1	HC	NA	NA	PERCENTILE:0.925480769230769&GERP_DIST:-23.9088235981762&BP_DIST:185&DIST_FROM_LAST_EXON:51&50_BP_RULE:PASS&ANN_ORF:549.735&MAX_ORF:549.735	YES	25.8	4.020748	rs753057519	NA	11-3002020-T-TG	7.32229948648969	48.9568960321539	2	4644	1	113725	1
17	3476161	17:3476161:T:C	T	C	0.000430477986810729	2	4646	2323	0	2	1	protein_coding	Transcript	ASPA	ENSG00000108381	ENST00000263080	start_lost	ENSP00000263080.2:p.Met1?	ENST00000263080.3:c.2T>C	pathogenic/likely_pathogenic	deleterious(0)	possibly_damaging(0.844)	NA	1.314e-05	1.47e-05	3.982e-06	8.794e-06	113718	1	102702	1	1&1	NA	NA	NA	NA	YES	26	3.838099	rs1057516879&CM100918	20129749	17-3476161-T-C	29.2842167898455	48.9513289527779	2	4644	1	113717	1
1	226883817	1:226883817:C:T	C	T	0.000430477986810729	2	4646	2323	0	2	1	protein_coding	Transcript	PSEN2	ENSG00000143801	ENST00000366783	missense_variant	ENSP00000355747.3:p.Ala85Val	ENST00000366783.8:c.254C>T	pathogenic&not_provided	deleterious_low_confidence(0)	probably_damaging(0.956)	NA	NA	NA	3.977e-06	8.794e-06	113716	1	102730	0	1&1	NA	NA	NA	NA	YES	25.4	3.69984	rs63750048&CM081407	18427071&30665447	1-226883817-C-T	NA	48.9513289527779	2	4644	1	113715	0
9	128634284	9:128634284:CAG:C	CAG	C	0.00258286995813251	12	4646	2323	0	12	1	protein_coding	Transcript	DYNC2I2	ENSG00000119333	ENST00000372715	frameshift_variant	ENSP00000361800.2:p.Leu438ValfsTer21	ENST00000372715.7:c.1312_1313del	pathogenic	NA	NA	NA	1.314e-05	1.47e-05	2.788e-05	6.169e-05	113476	7	102568	7	1	HC	NA	NA	PERCENTILE:0.815021725636251&GERP_DIST:116.250983573869&BP_DIST:297&DIST_FROM_LAST_EXON:59&50_BP_RULE:PASS&ANN_ORF:1077.81&MAX_ORF:1077.81	YES	34	5.199322	rs753802842	24183451&29068549	9-128634284-CAG-C	175.705439328742	41.8685355508592	12	4634	7	113469	7
3	184353038	3:184353038:GGA:G	GGA	G	0.000430477986810729	2	4646	2323	0	2	1	protein_coding	Transcript	CLCN2	ENSG00000114859	ENST00000265593	frameshift_variant	ENSP00000265593.4:p.Pro713HisfsTer22	ENST00000265593.9:c.2136_2137del	pathogenic	NA	NA	NA	NA	NA	3.977e-06	8.795e-06	113696	1	102696	1	1	HC	NA	NA	PERCENTILE:0.792361883574342&GERP_DIST:394.980855211616&BP_DIST:554&DIST_FROM_LAST_EXON:360&50_BP_RULE:PASS&ANN_ORF:277.955&MAX_ORF:277.955	YES	25.5	3.943138	rs1560255987	23707145	3-184353038-GGA-G	NA	48.9457631393666	2	4644	1	113695	1
20	13801528	20:13801528:A:G	A	G	0.000430477986810729	2	4646	2323	0	2	1	protein_coding	Transcript	NDUFAF5	ENSG00000101247	ENST00000378106	missense_variant	ENSP00000367346.5:p.Met188Val	ENST00000378106.10:c.562A>G	likely_pathogenic	tolerated(0.06)	benign(0.249)	0	1.973e-05	2.94e-05	1.592e-05	8.796e-06	113692	1	102684	1	1	NA	NA	NA	NA	YES	18.99	1.964573	rs200756131	NA	20-13801528-A-G	14.6421083949228	48.940198591488	2	4644	1	113691	1
8	99854124	8:99854124:A:T	A	T	0.000430477986810729	2	4646	2323	0	2	1	protein_coding	Transcript	VPS13B	ENSG00000132549	ENST00000357162	stop_gained	ENSP00000349685.2:p.Lys3579Ter	ENST00000357162.7:c.10735A>T	pathogenic	NA	NA	NA	NA	NA	3.979e-06	8.796e-06	113686	1	102676	1	1	HC	NA	NA	PERCENTILE:0.895030848757712&GERP_DIST:1097.48902213573&BP_DIST:1253&DIST_FROM_LAST_EXON:1005&50_BP_RULE:PASS&ANN_ORF:4201.95&MAX_ORF:4201.95	YES	49	9.396763	rs1057520769	NA	8-99854124-A-T	NA	48.940198591488	2	4644	1	113685	1
7	117559537	7:117559537:C:A	C	A	0.000430477986810729	2	4646	2323	0	2	1	protein_coding	Transcript	CFTR	ENSG00000001626	ENST00000003084	stop_gained	ENSP00000003084.6:p.Ser489Ter	ENST00000003084.11:c.1466C>A	pathogenic	NA	NA	NA	6.576e-06	1.471e-05	3.979e-06	8.797e-06	113676	1	102660	1	1&1&1	HC	NA	NA	PERCENTILE:0.329957236101733&GERP_DIST:1637.51254844815&BP_DIST:2961&DIST_FROM_LAST_EXON:2761&50_BP_RULE:PASS&ANN_ORF:1178.69&MAX_ORF:1178.69	YES	37	7.346277	rs397508211&CM970276&COSV50041123	23974870&21520337&20059485&15246977&1695717&9725922&22627569&7691345	7-117559537-C-A	29.2643090965825	48.9346353087108	2	4644	1	113675	1
14	23402497	14:23402497:G:A	G	A	0.000430477986810729	2	4646	2323	0	2	1	protein_coding	Transcript	MYH6	ENSG00000197616	ENST00000405093	missense_variant	ENSP00000386041.3:p.Arg370Trp	ENST00000405093.9:c.1108C>T	uncertain_significance&likely_pathogenic	deleterious_low_confidence(0)	probably_damaging(0.942)	NA	2.638e-05	4.417e-05	1.989e-05	8.798e-06	113668	1	102660	1	1	NA	NA	NA	NA	YES	28.1	4.140682	rs753444140	NA	14-23402497-G-A	9.74593585715936	48.9290732906034	2	4644	1	113667	1
17	46929572	17:46929572:C:T	C	T	0.000430477986810729	2	4646	2323	0	2	1	protein_coding	Transcript	GOSR2	ENSG00000108433	ENST00000640051	stop_gained	ENSP00000492751.1:p.Gln28Ter	ENST00000640051.2:c.82C>T	pathogenic	NA	NA	NA	NA	NA	3.981e-06	8.798e-06	113666	1	102654	1	1	HC	NA	NA	PERCENTILE:0.128325508607199&GERP_DIST:2235.42809571028&BP_DIST:553&DIST_FROM_LAST_EXON:392&50_BP_RULE:PASS&ANN_ORF:213.579&MAX_ORF:213.579	YES	40	7.934235	rs1466441723	21549339	17-46929572-C-T	NA	48.9290732906034	2	4644	1	113665	1
2	135115363	2:135115363:T:TC	T	TC	0.000430477986810729	2	4646	2323	0	2	1	protein_coding	Transcript	RAB3GAP1	ENSG00000115839	ENST00000264158	frameshift_variant	ENSP00000264158.8:p.Ile211HisfsTer17	ENST00000264158.13:c.630_631insC	pathogenic	NA	NA	NA	6.57e-06	0	3.979e-06	8.798e-06	113666	1	102652	1	1	HC	NA	NA	PERCENTILE:0.213849287169043&GERP_DIST:2702.92004677616&BP_DIST:2298&DIST_FROM_LAST_EXON:2062&50_BP_RULE:PASS&ANN_ORF:970.551&MAX_ORF:970.551	YES	32	4.81286	rs1064794536	25741868	2-135115363-T-TC	Inf	48.9290732906034	2	4644	1	113665	1
6	151436446	6:151436446:C:A	C	A	0.000430477986810729	2	4646	2323	0	2	1	protein_coding	Transcript	RMND1	ENSG00000155906	ENST00000444024	missense_variant&splice_region_variant	ENSP00000412708.2:p.Asp205Tyr	ENST00000444024.3:c.613G>T	pathogenic	deleterious(0)	probably_damaging(0.975)	NA	6.573e-06	1.47e-05	3.98e-06	8.804e-06	113580	1	102566	1	1&1	NA	NA	NA	NA	YES	43	8.552629	rs606231472&CS159664	25604853	6-151436446-C-A	29.2842167898455	48.8957277158938	2	4644	1	113579	1
6	52058438	6:52058438:C:T	C	T	0.000430477986810729	2	4646	2323	0	2	1	protein_coding	Transcript	PKHD1	ENSG00000170927	ENST00000371117	missense_variant	ENSP00000360158.3:p.Gly466Glu	ENST00000371117.8:c.1397G>A	pathogenic/likely_pathogenic&likely_pathogenic	deleterious(0.04)	possibly_damaging(0.728)	NA	1.971e-05	4.41e-05	3.98e-06	8.806e-06	113554	1	102540	1	1&1&1	NA	NA	NA	NA	YES	22.8	2.663981	rs750730042&CM051127&CM100417	15698423&19914852&24984783&20413436&27225849&29520754&27752906&28933340	6-52058438-C-T	9.76140559661517	48.8846226221586	2	4644	1	113553	1
5	74720644	5:74720644:C:T	C	T	0.000430477986810729	2	4646	2323	0	2	1	protein_coding	Transcript	HEXB	ENSG00000049860	ENST00000261416	missense_variant&splice_region_variant	ENSP00000261416.7:p.Pro504Ser	ENST00000261416.12:c.1510C>T	pathogenic&likely_pathogenic	deleterious(0)	probably_damaging(0.991)	NA	3.287e-05	1.47e-05	3.583e-05	8.809e-06	113526	1	102512	0	1&1	NA	NA	NA	NA	YES	32	4.491461	rs121907985&CM984151	17237499&2147027&23127958&2973515&9694901&14724290&31995250&34210542	5-74720644-C-T	29.2842167898455	48.8679744364546	2	4644	1	113525	0
17	63941854	17:63941854:C:T	C	T	0.000430477986810729	2	4646	2323	0	2	1	protein_coding	Transcript	SCN4A	ENSG00000007314	ENST00000435607	missense_variant	ENSP00000396320.1:p.Met1476Ile	ENST00000435607.3:c.4428G>A	pathogenic&likely_pathogenic	deleterious_low_confidence(0)	NA	NA	NA	NA	3.985e-06	8.815e-06	113446	1	102550	1	1&1	NA	NA	NA	NA	YES	23.9	3.220116	rs121908559&CM075003	17998485&22250216	17-63941854-C-T	NA	48.8347120602075	2	4644	1	113445	1
8	99661451	8:99661451:CT:C	CT	C	0.000430477986810729	2	4646	2323	0	2	1	protein_coding	Transcript	VPS13B	ENSG00000132549	ENST00000357162	frameshift_variant	ENSP00000349685.2:p.Phe2003LeufsTer2	ENST00000357162.7:c.6007del	pathogenic	NA	NA	NA	1.315e-05	2.941e-05	3.987e-06	8.816e-06	113426	1	102420	1	1&1	HC	NA	NA	PERCENTILE:0.500833750208438&GERP_DIST:3591.53197799921&BP_DIST:5960&DIST_FROM_LAST_EXON:5712&50_BP_RULE:PASS&ANN_ORF:781.052&MAX_ORF:781.052	YES	27.6	4.37671	rs1357171752&COSV62151849	15141358&16648375&20461111	8-99661451-CT-C	14.6371297793515	48.8291727326144	2	4644	1	113425	1
22	38145565	22:38145565:G:A	G	A	0.000430477986810729	2	4646	2323	0	2	1	protein_coding	Transcript	PLA2G6	ENSG00000184381	ENST00000332509	stop_gained	ENSP00000333142.3:p.Gln100Ter	ENST00000332509.8:c.298C>T	likely_pathogenic	NA	NA	NA	NA	NA	3.986e-06	8.82e-06	113384	1	102606	1	1&1	HC	NA	NA	PERCENTILE:0.123089632383313&GERP_DIST:1839.85346176624&BP_DIST:2109&DIST_FROM_LAST_EXON:1965&50_BP_RULE:PASS&ANN_ORF:1216.67&MAX_ORF:1216.67	YES	36	6.945389	rs1416924105&COSV59271050	NA	22-38145565-G-A	NA	48.8070279830758	2	4644	1	113383	1
6	73635381	6:73635381:C:T	C	T	0.000431593012763187	2	4634	2317	0	2	1	protein_coding	Transcript	SLC17A5	ENSG00000119899	ENST00000355773	splice_donor_variant	NA	ENST00000355773.6:c.819+1G>A	pathogenic&pathogenic/likely_pathogenic	NA	NA	NA	6.573e-06	1.47e-05	4.027e-06	8.846e-06	113042	1	102098	1	1	HC	NA	NA	INTRON_SIZE:13419	YES	33	5.193519	rs1057517028	10581036&10947946&15172001&16199547&28662915	6-73635381-C-T	29.3600688954549	48.7896238710363	2	4632	1	113041	1
3	48857718	3:48857718:T:TG	T	TG	0.000430477986810729	2	4646	2323	0	2	1	protein_coding	Transcript	SLC25A20	ENSG00000178537	ENST00000319017	frameshift_variant	ENSP00000326305.4:p.Asn300GlnfsTer24	ENST00000319017.5:c.897dup	pathogenic	NA	NA	NA	NA	NA	3.988e-06	8.829e-06	113260	1	102342	1	1	HC	NA	NA	PERCENTILE:0.990066225165563&GERP_DIST:23.1270006299019&BP_DIST:9&DIST_FROM_LAST_EXON:-53&50_BP_RULE:FAIL&ANN_ORF:239.502&MAX_ORF:239.502	YES	33	4.908738	rs587776759	9399886&21605995&11162577&12559850&32340404	3-48857718-T-TG	NA	48.7572756609728	2	4644	1	113259	1
17	44071171	17:44071171:T:TC	T	TC	0.000430477986810729	2	4646	2323	0	2	1	protein_coding	Transcript	G6PC3	ENSG00000141349	ENST00000269097	frameshift_variant	ENSP00000269097.3:p.Ile70HisfsTer17	ENST00000269097.9:c.206_207insC	pathogenic	NA	NA	NA	2.628e-05	2.94e-05	4.003e-06	8.834e-06	113194	1	102384	1	1	HC	NA	NA	PERCENTILE:0.197886647454371&GERP_DIST:510.132957744598&BP_DIST:829&DIST_FROM_LAST_EXON:466&50_BP_RULE:PASS&ANN_ORF:1132.59&MAX_ORF:1132.59	YES	34	5.030866	rs1191239079	19118303&31564432&25491320	17-44071171-T-TC	14.6421083949228	48.7296792857968	2	4644	1	113193	1
16	56879154	16:56879154:G:A	G	A	0.000430477986810729	2	4646	2323	0	2	1	protein_coding	Transcript	SLC12A3	ENSG00000070915	ENST00000563236	missense_variant	ENSP00000456149.2:p.Cys421Tyr	ENST00000563236.6:c.1262G>A	pathogenic	deleterious_low_confidence(0)	probably_damaging(1)	NA	NA	NA	3.991e-06	8.838e-06	113150	1	102604	1	1&1&1	NA	NA	NA	NA	YES	27.3	4.047187	rs781342495&CM116996&CM1610974	17699451&21415153&27454426&27582097&24830959	16-56879154-G-A	NA	48.707624667428	2	4644	1	113149	1
6	75137543	6:75137543:T:C	T	C	0.000430662999860942	2	4644	2322	0	2	1	protein_coding	Transcript	COL12A1	ENSG00000111799	ENST00000322507	missense_variant	ENSP00000325146.8:p.Asn1763Ser	ENST00000322507.13:c.5288A>G	likely_pathogenic&uncertain_significance	deleterious_low_confidence(0)	probably_damaging(0.956)	NA	1.315e-05	0	3.21e-05	8.843e-06	113090	1	102076	1	1	NA	NA	NA	NA	YES	26.3	3.888737	rs755536829	NA	6-75137543-T-C	Inf	48.7010064300512	2	4642	1	113089	1
2	240594547	2:240594547:G:GAAGGGTGGAGCCAGGTAGATGC	G	GAAGGGTGGAGCCAGGTAGATGC	0.000430477986810729	2	4646	2323	0	2	1	protein_coding	Transcript	CAPN10	ENSG00000142330	ENST00000391984	frameshift_variant	ENSP00000375844.2:p.Ala287ArgfsTer12	ENST00000391984.7:c.835_836insAAGGGTGGAGCCAGGTAGATGC	pathogenic	NA	NA	NA	NA	NA	3.997e-06	8.843e-06	113082	1	102090	1	1	HC	NA	NA	PERCENTILE:0.4135710747895&GERP_DIST:-301.667353742756&BP_DIST:1177&DIST_FROM_LAST_EXON:1148&50_BP_RULE:PASS&ANN_ORF:796.045&MAX_ORF:796.045	YES	NA	NA	rs1559425580	NA	2-240594547-G-GAAGGGTGGAGCCAGGTAGATGC	NA	48.6800844521914	2	4644	1	113081	1
17	58207945	17:58207945:G:A	G	A	0.000430477986810729	2	4646	2323	0	2	1	protein_coding	Transcript	MKS1	ENSG00000011143	ENST00000393119	stop_gained	ENSP00000376827.2:p.Gln408Ter	ENST00000393119.7:c.1222C>T	pathogenic	NA	NA	NA	NA	NA	4.011e-06	8.843e-06	113078	1	102136	1	1	HC	NA	NA	PERCENTILE:0.727380952380952&GERP_DIST:379.38918581903&BP_DIST:454&DIST_FROM_LAST_EXON:363&50_BP_RULE:PASS&ANN_ORF:561.332&MAX_ORF:561.332	YES	37	7.228623	rs781423785	17397051	17-58207945-G-A	NA	48.6800844521914	2	4644	1	113077	1
7	99394455	7:99394455:T:TG	T	TG	0.000430477986810729	2	4646	2323	0	2	1	protein_coding	Transcript	ARPC1B	ENSG00000130429	ENST00000646101	frameshift_variant	ENSP00000496599.1:p.Glu363GlyfsTer95	ENST00000646101.2:c.1085_1086insG	pathogenic	NA	NA	NA	NA	NA	3.992e-06	8.861e-06	112848	1	101834	1	1	HC	NA	NA	PERCENTILE:0.969615728328865&GERP_DIST:59.9560011029243&BP_DIST:33&DIST_FROM_LAST_EXON:-5&50_BP_RULE:FAIL&ANN_ORF:200.244&MAX_ORF:200.244	YES	35	5.443409	rs1256029497	30254128	7-99394455-T-TG	NA	48.5811970218631	2	4644	1	112847	1
11	103286264	11:103286264:C:T	C	T	0.000431593012763187	2	4634	2317	0	2	1	protein_coding	Transcript	DYNC2H1	ENSG00000187240	ENST00000375735	missense_variant	ENSP00000364887.2:p.Pro3634Ser	ENST00000375735.7:c.10900C>T	pathogenic/likely_pathogenic	tolerated(0.06)	probably_damaging(0.943)	NA	NA	NA	4.027e-06	8.9e-06	112360	1	101428	1	1	NA	NA	NA	NA	YES	23.6	3.066317	rs769053227	NA	11-103286264-C-T	NA	48.493596939684	2	4632	1	112359	1
4	1004329	4:1004329:C:T	C	T	0.000430477986810729	2	4646	2323	0	2	1	protein_coding	Transcript	IDUA	ENSG00000127415	ENST00000514224	missense_variant	ENSP00000425081.2:p.Ser633Leu	ENST00000514224.2:c.1898C>T	pathogenic	deleterious(0)	probably_damaging(0.998)	NA	1.316e-05	1.471e-05	1.205e-05	8.886e-06	112538	1	102520	1	1&1&1&1	NA	NA	NA	NA	YES	25	3.591299	rs886043347&CM013757&CM150005&COSV56102323	11735025&24798265&26825088&27146977&16438163&21480867&24480078	4-1004329-C-T	29.2643090965825	48.444517984552	2	4644	1	112537	1
22	38140038	22:38140038:GTTGCACCGAGCA:G	GTTGCACCGAGCA	G	0.000430477986810729	2	4646	2323	0	2	1	protein_coding	Transcript	PLA2G6	ENSG00000184381	ENST00000332509	inframe_deletion	ENSP00000333142.3:p.Ala244_Asn247del	ENST00000332509.8:c.729_740del	likely_pathogenic&pathogenic	NA	NA	NA	NA	NA	4.022e-06	8.894e-06	112430	1	101682	1	1	NA	NA	NA	NA	YES	20.5	2.24738	rs587784360	18414213	22-38140038-GTTGCACCGAGCA-G	NA	48.400942973997	2	4644	1	112429	1
16	88824838	16:88824838:T:C	T	C	0.000430477986810729	2	4646	2323	0	2	1	protein_coding	Transcript	GALNS	ENSG00000141012	ENST00000268695	missense_variant	ENSP00000268695.5:p.Met391Val	ENST00000268695.10:c.1171A>G	pathogenic	deleterious(0.03)	benign(0.176)	NA	1.972e-05	4.41e-05	8.008e-06	8.895e-06	112428	1	102254	1	1&1	NA	NA	NA	NA	YES	19.01	1.967184	rs398123429&CM970603	23757202&16287098&25501214&15235041&23876334&9375852&25137622&7668283&24726177&7633425&25252036&32993725&34387910	16-88824838-T-C	9.76140559661517	48.3955016088509	2	4644	1	112427	1
16	16187210	16:16187210:G:A	G	A	0.000430477986810729	2	4646	2323	0	2	1	protein_coding	Transcript	ABCC6	ENSG00000091262	ENST00000205557	missense_variant&splice_region_variant	ENSP00000205557.7:p.Ala594Val	ENST00000205557.12:c.1781C>T	likely_pathogenic	tolerated(0.06)	possibly_damaging(0.694)	NA	NA	NA	4.023e-06	8.919e-06	112114	1	101858	1	1&1	NA	NA	NA	NA	YES	26.3	3.890011	rs72653776&CM053085	16086317&32873932	16-16187210-G-A	NA	48.2652748974917	2	4644	1	112113	1
1	161853324	1:161853324:G:C	G	C	0.000430849002441391	2	4642	2321	0	2	1	protein_coding	Transcript	ATF6	ENSG00000118217	ENST00000367942	splice_donor_variant	NA	ENST00000367942.4:c.1533+1G>C	pathogenic	NA	NA	NA	NA	NA	4.026e-06	8.944e-06	111804	1	101028	1	1&1	HC	NA	NA	INTRON_SIZE:6883	YES	34	5.723702	rs797045172&CS155687	26029869	1-161853324-G-C	NA	48.1718473212647	2	4640	1	111803	1
2	121530932	2:121530932:C:G	C	G	0.000645717023871839	3	4646	2323	0	3	1	snRNA	Transcript	RNU4ATAC	ENSG00000264229	ENST00000580972	non_coding_transcript_exon_variant	NA	ENST00000580972.1:n.52C>G	likely_pathogenic&pathogenic	NA	NA	NA	5.914e-05	8.819e-05	6.896e-05	0.0001407	49738	7	49700	7	1&1	NA	NA	NA	NA	YES	15.15	1.409678	rs180755563&CR112401	21474761&32628740&12605445&30368667	2-121530932-C-G	7.32188483809773	4.58931786689296	3	4643	7	49731	7
11	68044303	11:68044303:C:T	C	T	0.000215238993405364	1	4646	2323	0	1	1	protein_coding	Transcript	TCIRG1	ENSG00000110719	ENST00000265686	stop_gained	ENSP00000265686.3:p.Arg327Ter	ENST00000265686.8:c.979C>T	pathogenic&likely_pathogenic	NA	NA	NA	1.314e-05	1.47e-05	4.007e-05	5.988e-05	100202	6	93400	6	1&1	HC	NA	NA	PERCENTILE:0.392699558764541&GERP_DIST:0&BP_DIST:1503&DIST_FROM_LAST_EXON:1425&50_BP_RULE:PASS&ANN_ORF:1199.27&MAX_ORF:1199.27	YES	33	4.787492	rs749361897&CM1210302	10888887&11532986&10942435&19448635&22231430	11-68044303-C-T	14.6421083949228	3.59450556789186	1	4645	6	100196	6
11	47341207	11:47341207:C:G	C	G	0.000215331994695589	1	4644	2322	0	1	1	protein_coding	Transcript	MYBPC3	ENSG00000134571	ENST00000545968	missense_variant	ENSP00000442795.1:p.Asp610His	ENST00000545968.6:c.1828G>C	conflicting_interpretations_of_pathogenicity&uncertain_significance&likely_pathogenic	deleterious_low_confidence(0.01)	NA	NA	4.601e-05	4.41e-05	3.145e-05	6.014e-05	99770	6	91520	6	1&1&1	NA	NA	NA	NA	YES	27.7	4.094367	rs371564200&CM086860&CM127139	24033266&18414213&25356970&25637381&22857948&18533079&20624503&20800588&25740977&21835320&22361390&28538763&8533079&28074886&27532257&27618852&29032884&28323875&29710196&28214152&28356264	11-47341207-C-G	4.88281167110179	3.58051205014282	1	4643	6	99764	6
6	63720728	6:63720728:TTGAG:T	TTGAG	T	0.000431033986387774	2	4640	2320	0	2	1	protein_coding	Transcript	EYS	ENSG00000188107	ENST00000503581	frameshift_variant	ENSP00000424243.1:p.Thr3100LysfsTer26	ENST00000503581.6:c.9299_9302del	likely_pathogenic&pathogenic	NA	NA	NA	5.918e-05	0.0001324	4.527e-05	0.0001003	59794	6	56526	6	1	HC	NA	PHYLOCSF_WEAK	PERCENTILE:0.985903550609433&GERP_DIST:7.49760608673096&BP_DIST:133&DIST_FROM_LAST_EXON:-1068&50_BP_RULE:FAIL&ANN_ORF:-2640.97&MAX_ORF:-2640.97	YES	31	4.686626	rs769824975	25356976&24474277&18976725&26261414&20333770&25366773&29550188	6-63720728-TTGAG-T	3.25554370383515	4.2974475213138	2	4638	6	59788	6
5	37165595	5:37165595:G:A	G	A	0.000217580003663898	1	4596	2298	0	1	1	protein_coding	Transcript	CPLANE1	ENSG00000197603	ENST00000651892	stop_gained	ENSP00000498265.2:p.Arg2493Ter	ENST00000651892.2:c.7477C>T	pathogenic	NA	NA	NA	6.576e-06	1.47e-05	5.651e-05	6.207e-05	112768	7	101802	7	1&1	HC	NA	NA	PERCENTILE:0.76640016400164&GERP_DIST:-1664.15286972225&BP_DIST:2262&DIST_FROM_LAST_EXON:2086&50_BP_RULE:PASS&PHYLOCSF_TOO_SHORT	YES	36	6.961836	rs139675596&CM122713	26092869&22425360&20301500	5-37165595-G-A	14.8013607934624	3.50539719129849	1	4595	7	112761	7
1	171636106	1:171636106:G:A	G	A	0.00150667002890259	7	4646	2323	0	7	1	protein_coding	Transcript	MYOC	ENSG00000034971	ENST00000037502	missense_variant	ENSP00000037502.5:p.Ala445Val	ENST00000037502.11:c.1334C>T	likely_pathogenic&likely_benign	deleterious(0.01)	benign(0.027)	0.001	0.0003285	0.0005732	0.0001869	0.0003252	113762	37	102746	35	1&1	NA	NA	NA	NA	YES	15.36	1.442248	rs140967767&CM981350	9535666&12189160&17615537&11774072&15851979&21612213&16466712&35196929	1-171636106-G-A	2.62852412578959	4.63305666944216	7	4639	37	113725	35
1	152308647	1:152308647:G:T	G	T	0.000645717023871839	3	4646	2323	0	3	1	protein_coding	Transcript	FLG	ENSG00000143631	ENST00000368799	stop_gained	ENSP00000357789.1:p.Ser2080Ter	ENST00000368799.2:c.6239C>A	pathogenic&likely_pathogenic	NA	NA	NA	0.0001249	0.0002059	7.157e-05	0.0001494	113766	17	102750	16	1&1	LC	END_TRUNC	PHYLOCSF_WEAK	PERCENTILE:0.511980961759396&GERP_DIST:-21499.6916275024&BP_DIST:5947&DIST_FROM_LAST_EXON:-6100&50_BP_RULE:FAIL&ANN_ORF:-33241.8&MAX_ORF:-33241.8	YES	35	6.298062	rs147145234&BM1578529	25356970&31365035	1-152308647-G-T	3.13607102414686	4.3220684328771	3	4643	17	113749	16
16	68339861	16:68339861:C:T	C	T	0.000215238993405364	1	4646	2323	0	1	1	protein_coding	Transcript	PRMT7	ENSG00000132600	ENST00000441236	stop_gained	ENSP00000409324.2:p.Arg274Ter	ENST00000441236.3:c.820C>T	pathogenic&pathogenic/likely_pathogenic	NA	NA	NA	1.314e-05	2.939e-05	2.784e-05	6.153e-05	113762	7	102746	6	1	HC	NA	NA	PERCENTILE:0.394420394420394&GERP_DIST:553.0872110039&BP_DIST:1249&DIST_FROM_LAST_EXON:1079&50_BP_RULE:PASS&ANN_ORF:589.922&MAX_ORF:589.922	YES	36	6.673415	rs372375423	26437029&27718516	16-68339861-C-T	7.32354519922982	3.49811463359929	1	4645	7	113755	6
1	43338704	1:43338704:CT:C	CT	C	0.000215238993405364	1	4646	2323	0	1	1	protein_coding	Transcript	MPL	ENSG00000117400	ENST00000372470	frameshift_variant	ENSP00000361548.3:p.Phe126LeufsTer5	ENST00000372470.9:c.376del	not_provided&pathogenic	NA	NA	NA	3.944e-05	8.821e-05	3.977e-05	6.153e-05	113762	7	102746	5	1	HC	NA	NA	PERCENTILE:0.19706498951782&GERP_DIST:756.776447308064&BP_DIST:1523&DIST_FROM_LAST_EXON:1269&50_BP_RULE:PASS&ANN_ORF:316.79&MAX_ORF:316.79	YES	25.1	3.816816	rs587778515	24728327&11133753&16470591&8073287&28859041&32581363&34226706	1-43338704-CT-C	2.44007474668818	3.49811463359929	1	4645	7	113755	5
15	80181048	15:80181048:G:T	G	T	0.000215238993405364	1	4646	2323	0	1	1	protein_coding	Transcript	FAH	ENSG00000103876	ENST00000561421	stop_gained	ENSP00000453347.2:p.Glu357Ter	ENST00000561421.6:c.1069G>T	pathogenic	NA	NA	NA	7.883e-05	0.0001617	2.784e-05	6.154e-05	113754	7	102740	6	1&1	HC	NA	NA	PERCENTILE:0.848412698412698&GERP_DIST:44.0711173057556&BP_DIST:190&DIST_FROM_LAST_EXON:111&50_BP_RULE:PASS&ANN_ORF:733.373&MAX_ORF:733.373	YES	46	8.987145	rs121965075&CM930238	22975760&8557261&9633815&25681080&15638932&7757089&8076937&8028615&8318997&9101289&7929843	15-80181048-G-T	1.3311007631748	3.49754620418207	1	4645	7	113747	6
20	44626498	20:44626498:A:G	A	G	0.000215238993405364	1	4646	2323	0	1	1	protein_coding	Transcript	ADA	ENSG00000196839	ENST00000372874	missense_variant	ENSP00000361965.4:p.Leu107Pro	ENST00000372874.9:c.320T>C	pathogenic/likely_pathogenic&pathogenic	deleterious(0)	probably_damaging(1)	NA	6.57e-05	8.819e-05	7.158e-05	6.154e-05	113746	7	102752	7	1&1	NA	NA	NA	NA	YES	26.9	3.986953	rs121908739&CM900004	2166947&7599635&9225964&9361033&2758612&9758612&31681265&27129325	20-44626498-A-G	2.4406281143595	3.49754620418207	1	4645	7	113739	7
1	173826731	1:173826731:C:G	C	G	0.000215238993405364	1	4646	2323	0	1	1	protein_coding	Transcript	DARS2	ENSG00000117593	ENST00000649689	missense_variant	ENSP00000497569.1:p.Arg58Gly	ENST00000649689.2:c.172C>G	pathogenic	tolerated(0.09)	possibly_damaging(0.627)	NA	2.691e-05	4.433e-05	2.784e-05	6.154e-05	113742	7	102726	6	1&1&1	NA	NA	NA	NA	YES	23.3	2.936526	rs375700548&CM1211659&COSV53405959	30006346&33977142&23216004&24566671&26327357&26620921	1-173826731-C-G	4.85537995500484	3.49754620418207	1	4645	7	113735	6
3	180988089	3:180988089:G:C	G	C	0.000215238993405364	1	4646	2323	0	1	1	protein_coding	Transcript	DNAJC19	ENSG00000205981	ENST00000382564	stop_gained	ENSP00000372005.2:p.Tyr21Ter	ENST00000382564.8:c.63C>G	not_provided&pathogenic	NA	NA	NA	4.602e-05	7.352e-05	3.977e-05	6.155e-05	113726	7	102736	6	1	HC	NA	NA	PERCENTILE:0.179487179487179&GERP_DIST:587.252446002886&BP_DIST:285&DIST_FROM_LAST_EXON:215&50_BP_RULE:PASS&ANN_ORF:255.195&MAX_ORF:255.195	YES	35	5.852521	rs145786060	16055927&27928778	3-180988089-G-C	2.92762504631889	3.49697795946977	1	4645	7	113719	6
16	89746615	16:89746615:G:A	G	A	0.000215238993405364	1	4646	2323	0	1	1	protein_coding	Transcript	FANCA	ENSG00000187741	ENST00000389301	missense_variant	ENSP00000373952.3:p.Thr1161Met	ENST00000389301.8:c.3482C>T	uncertain_significance&likely_pathogenic	deleterious(0.01)	probably_damaging(0.924)	NA	2.628e-05	1.47e-05	4.773e-05	6.155e-05	113724	7	102728	7	1&1	NA	NA	NA	NA	YES	19.3	2.00624	rs142833057&COSV59795449	25741868&31186761	16-89746615-G-A	14.6421083949228	3.49697795946977	1	4645	7	113717	7
6	80168906	6:80168906:G:A	G	A	0.000215238993405364	1	4646	2323	0	1	1	protein_coding	Transcript	BCKDHB	ENSG00000083123	ENST00000320393	missense_variant	ENSP00000318351.5:p.Arg170His	ENST00000320393.9:c.509G>A	pathogenic&conflicting_interpretations_of_pathogenicity	deleterious_low_confidence(0)	possibly_damaging(0.803)	NA	3.945e-05	5.881e-05	3.182e-05	6.156e-05	113718	7	102702	5	1&1	NA	NA	NA	NA	YES	28.5	4.182815	rs371518124&CM122022	23757202&22326532&26453840&31980395&27682710&28197878&25381949&33300147	6-80168906-G-A	3.65990466596437	3.49640989937239	1	4645	7	113711	5
16	75641701	16:75641701:C:G	C	G	0.000215238993405364	1	4646	2323	0	1	1	protein_coding	Transcript	KARS1	ENSG00000065427	ENST00000302445	missense_variant	ENSP00000303043.3:p.Ala29Pro	ENST00000302445.8:c.85G>C	pathogenic/likely_pathogenic	deleterious_low_confidence(0)	probably_damaging(0.981)	NA	4.599e-05	8.819e-05	2.786e-05	6.156e-05	113716	7	102700	5	1	NA	NA	NA	NA	YES	26.1	3.844707	rs369238198	27243033&33942428	16-75641701-C-G	2.4406281143595	3.49640989937239	1	4645	7	113709	5
6	24528049	6:24528049:G:A	G	A	0.000215238993405364	1	4646	2323	0	1	1	protein_coding	Transcript	ALDH5A1	ENSG00000112294	ENST00000357578	missense_variant	ENSP00000350191.3:p.Gly409Asp	ENST00000357578.8:c.1226G>A	pathogenic	deleterious(0)	NA	NA	6.571e-06	1.47e-05	2.784e-05	6.156e-05	113708	7	102692	6	1&1	NA	NA	NA	NA	YES	26.8	3.977905	rs118203984&CM012724	14635103&25431891&28664505&20304328&11243727	6-24528049-G-A	14.6421083949228	3.49640989937239	1	4645	7	113701	6
15	80153101	15:80153101:A:T	A	T	0.000215238993405364	1	4646	2323	0	1	1	protein_coding	Transcript	FAH	ENSG00000103876	ENST00000561421	missense_variant	ENSP00000453347.2:p.Asn16Ile	ENST00000561421.6:c.47A>T	pathogenic	deleterious_low_confidence(0)	probably_damaging(1)	NA	6.602e-06	1.473e-05	2.786e-05	6.157e-05	113692	7	102724	7	1&1	NA	NA	NA	NA	YES	32	4.609511	rs121965073&CM920266	1401056	15-80153101-A-T	14.6122874002284	3.49584202379997	1	4645	7	113685	7
5	177393764	5:177393764:G:A	G	A	0.000215238993405364	1	4646	2323	0	1	1	protein_coding	Transcript	SLC34A1	ENSG00000131183	ENST00000324417	splice_donor_variant	NA	ENST00000324417.6:c.1006+1G>A	uncertain_significance&pathogenic	NA	NA	NA	2.627e-05	1.47e-05	6.366e-05	6.159e-05	113658	7	102714	6	1&1&1	HC	NA	NA	INTRON_SIZE:264	YES	33	4.818	rs200095793&CS164703&COSV105194974	26047794	5-177393764-G-A	14.6421083949228	3.49470682587051	1	4645	7	113651	6
6	49435554	6:49435554:C:T	C	T	0.000430477986810729	2	4646	2323	0	2	1	protein_coding	Transcript	MMUT	ENSG00000146085	ENST00000274813	missense_variant	ENSP00000274813.3:p.Ala676Thr	ENST00000274813.4:c.2026G>A	conflicting_interpretations_of_pathogenicity&pathogenic	deleterious_low_confidence(0)	probably_damaging(0.997)	0.001	0.0001117	0.0001911	8.361e-05	0.0001056	113632	12	102630	9	1&1	NA	NA	NA	NA	YES	24.5	3.420697	rs147715336&COSV51274491	NA	6-49435554-C-T	2.25263206075735	4.07649608722281	2	4644	12	113620	9
9	101429901	9:101429901:G:A	G	A	0.000430477986810729	2	4646	2323	0	2	1	protein_coding	Transcript	ALDOB	ENSG00000136872	ENST00000647789	stop_gained	ENSP00000497767.1:p.Arg60Ter	ENST00000647789.2:c.178C>T	pathogenic&pathogenic/likely_pathogenic	NA	NA	NA	0.0001249	0.0002205	8.355e-05	0.0001056	113626	12	102610	9	1&1&1	HC	NA	NA	PERCENTILE:0.162557077625571&GERP_DIST:1135.21148607582&BP_DIST:911&DIST_FROM_LAST_EXON:816&50_BP_RULE:PASS&ANN_ORF:1429.92&MAX_ORF:1429.92	YES	37	7.340342	rs118204429&CM950063&COSV66397944	20882353&8071980&11757579&20033295&8299883&8299892&15880727&18541450&12205126&23430936&26937407	9-101429901-G-A	1.95228111932303	4.07649608722281	2	4644	12	113614	9
2	127426208	2:127426208:G:A	G	A	0.000215238993405364	1	4646	2323	0	1	1	protein_coding	Transcript	PROC	ENSG00000115718	ENST00000234071	missense_variant	ENSP00000234071.4:p.Arg220Gln	ENST00000234071.8:c.659G>A	pathogenic&likely_pathogenic	tolerated(0.24)	benign(0.069)	NA	1.314e-05	1.47e-05	9.549e-05	6.16e-05	113638	7	102704	7	1&1&1&1	NA	NA	NA	NA	YES	15.93	1.529836	rs121918153&CM910314&CM951008&COSV52165587	18954896&1511989&2602169&1301954&1301959&7482420&7605880&8499565&8807339&9798967&1868249&31980526&31064749&31254973&21621249	2-127426208-G-A	14.6421083949228	3.49413950333384	1	4645	7	113631	7
7	107915506	7:107915506:G:T	G	T	0.000430477986810729	2	4646	2323	0	2	1	protein_coding	Transcript	DLD	ENSG00000091140	ENST00000205402	missense_variant&splice_region_variant	ENSP00000205402.3:p.Gly229Cys	ENST00000205402.10:c.685G>T	pathogenic	deleterious_low_confidence(0)	probably_damaging(1)	NA	0.0001776	0	0.0003264	0.0001056	113598	12	102582	12	1&1	NA	NA	NA	NA	YES	33	5.318444	rs121964990&CM990485	25741868&24516753&11186938&17125710&15712224&21558426&9934985&14765544&23290025&23478190&23995961&16770810&28502252&20672374&21930696&16601893	7-107915506-G-T	Inf	4.07649608722281	2	4644	12	113586	12
5	126546376	5:126546376:C:G	C	G	0.000215238993405364	1	4646	2323	0	1	1	protein_coding	Transcript	ALDH7A1	ENSG00000164904	ENST00000409134	missense_variant	ENSP00000387123.3:p.Gly505Arg	ENST00000409134.8:c.1513G>C	pathogenic	deleterious_low_confidence(0)	probably_damaging(1)	NA	3.943e-05	5.88e-05	8.754e-05	6.161e-05	113614	7	102598	7	1&1	NA	NA	NA	NA	YES	26.5	3.932884	rs556400964&CM087547	23350806&20554659&19128417&20814824&22784480&24942048&22728861&32685344	5-126546376-C-G	3.66052709873069	3.4935723649629	1	4645	7	113607	7
11	108284280	11:108284280:AG:A	AG	A	0.000215238993405364	1	4646	2323	0	1	1	protein_coding	Transcript	ATM	ENSG00000149311	ENST00000675843	frameshift_variant	ENSP00000501606.1:p.Val1268Ter	ENST00000675843.1:c.3801del	pathogenic	NA	NA	NA	3.942e-05	8.82e-05	3.982e-05	6.164e-05	113556	7	102552	5	1	HC	NA	NA	PERCENTILE:0.414458619561662&GERP_DIST:5189.43015707731&BP_DIST:5333&DIST_FROM_LAST_EXON:5150&50_BP_RULE:PASS&PHYLOCSF_TOO_SHORT	YES	24.2	3.484962	rs587779834	9463314&9887333&12815592&19691550&21665257&25614872&10330348&8755918&21787400&11606401&22585167&15039971&21965147&16832357&21445571&10864201&23807571&23585524&28652578&29915322&27433846&25077176&17124347&27664052&18384426&33280026&27484032&36119527	11-108284280-AG-A	2.44035139915379	3.49187205394816	1	4645	7	113549	5
4	3493106	4:3493106:A:AGCCT	A	AGCCT	0.00495048984885216	23	4646	2323	0	23	1	protein_coding	Transcript	DOK7	ENSG00000175920	ENST00000340083	frameshift_variant	ENSP00000344432.5:p.Ala378SerfsTer30	ENST00000340083.6:c.1120_1121insGCCT	pathogenic&not_provided	NA	NA	NA	0.0008476	0.001515	0.0006353	0.001033	84232	87	79336	83	1	LC	END_TRUNC	NA	PERCENTILE:0.739273927392739&GERP_DIST:-290.390448856354&BP_DIST:394&DIST_FROM_LAST_EXON:-348&50_BP_RULE:FAIL&ANN_ORF:3505.73&MAX_ORF:3505.73	YES	31	4.685608	rs606231128	25741868&25326637&16917026&17439981&20012313&20562457&23657916&18626973&20610155&22230109&27391121&19261599&21041412&18165682&26583494&17452375&20554332&19837590&23790237&25237101&18161030&23219351&20458068&2261499&22661499&25033858	4-3493106-A-AGCCT	3.26765006524895	4.7923425448714	23	4623	87	84145	83
15	89325519	15:89325519:C:T	C	T	0.000215238993405364	1	4646	2323	0	1	1	protein_coding	Transcript	POLG	ENSG00000140521	ENST00000268124	missense_variant	ENSP00000268124.5:p.Arg627Gln	ENST00000268124.11:c.1880G>A	pathogenic&pathogenic/likely_pathogenic	deleterious_low_confidence(0)	possibly_damaging(0.683)	NA	7.228e-05	0.0001176	3.208e-05	6.166e-05	113532	7	102624	7	1&1	NA	NA	NA	NA	YES	26.6	3.940031	rs375305567&CM051979	25741868&16621917&24508722&15917273&19752458&17502560&20153822&20883824	15-89325519-C-T	1.83026354936534	3.49073943245807	1	4645	7	113525	7
3	101232872	3:101232872:G:A	G	A	0.000215238993405364	1	4646	2323	0	1	1	protein_coding	Transcript	IMPG2	ENSG00000081148	ENST00000193391	missense_variant	ENSP00000193391.6:p.Arg1048Trp	ENST00000193391.8:c.3142C>T	uncertain_significance&pathogenic	deleterious(0)	benign(0.438)	NA	6.589e-05	0.000103	7.963e-05	6.167e-05	113514	7	102504	6	1&1	NA	NA	NA	NA	YES	23.6	3.066198	rs770293441&COSV51976584	NA	3-101232872-G-A	2.08969896510063	3.49017339720066	1	4645	7	113507	6
8	98148852	8:98148852:G:A	G	A	0.000215238993405364	1	4646	2323	0	1	1	protein_coding	Transcript	POP1	ENSG00000104356	ENST00000401707	missense_variant	ENSP00000385787.2:p.Gly583Glu	ENST00000401707.7:c.1748G>A	pathogenic	deleterious(0)	probably_damaging(1)	NA	6.578e-06	1.47e-05	2.791e-05	6.171e-05	113432	7	102456	7	1&1&1	NA	NA	NA	NA	YES	27	3.999702	rs374828868&CM112385&COSV100855967	21455487	8-98148852-G-A	14.6421083949228	3.48791109067192	1	4645	7	113425	7
16	89694172	16:89694172:G:A	G	A	0.000215238993405364	1	4646	2323	0	1	1	protein_coding	Transcript	CDK10	ENSG00000185324	ENST00000353379	splice_acceptor_variant	NA	ENST00000353379.12:c.609-1G>A	pathogenic	NA	NA	NA	3.287e-05	7.351e-05	2.789e-05	6.172e-05	113408	7	102698	6	1	HC	NA	NA	INTRON_SIZE:705	YES	33	4.761771	rs767176610	28886341	16-89694172-G-A	2.92802330846639	3.48734597221913	1	4645	7	113401	6
22	20989659	22:20989659:C:T	C	T	0.000430662999860942	2	4644	2322	0	2	1	protein_coding	Transcript	LZTR1	ENSG00000099949	ENST00000646124	stop_gained	ENSP00000496779.1:p.Arg210Ter	ENST00000646124.2:c.628C>T	pathogenic	NA	NA	NA	9.873e-05	0.0001324	7.195e-05	0.0001059	113300	12	102574	10	1&1&1	HC	NA	NA	PERCENTILE:0.248910027744748&GERP_DIST:5737.9279123608&BP_DIST:1881&DIST_FROM_LAST_EXON:1765&50_BP_RULE:PASS&ANN_ORF:362.019&MAX_ORF:362.019	YES	37	7.074339	rs150419186&CM154917&COSV53147267	24362817&25795793&29469822&30442762&30442766&25480913&30481304&30859559&25335493	22-20989659-C-T	3.25274169079262	4.06669499396546	2	4642	12	113288	10
19	1398964	19:1398964:C:T	C	T	0.000215238993405364	1	4646	2323	0	1	1	protein_coding	Transcript	GAMT	ENSG00000130005	ENST00000252288	stop_gained	ENSP00000252288.1:p.Trp174Ter	ENST00000252288.8:c.522G>A	pathogenic	NA	NA	NA	4.599e-05	8.82e-05	2.79e-05	6.178e-05	113306	7	102734	6	1&1&1	HC	NA	NA	PERCENTILE:0.734177215189873&GERP_DIST:13.2671537220478&BP_DIST:188&DIST_FROM_LAST_EXON:48&50_BP_RULE:FAIL&ANN_ORF:667.074&MAX_ORF:667.074	YES	40	7.967269	rs370421531&CM090567&COSV52038774	25525159&23660394&15108290&17171576&19027335&26003046&16169544&23583224&24071436&24268530&34389248	19-1398964-C-T	2.44035139915379	3.4839591033565	1	4645	7	113299	6
1	216325499	1:216325499:G:T	G	T	0.000215238993405364	1	4646	2323	0	1	1	protein_coding	Transcript	USH2A	ENSG00000042781	ENST00000307340	synonymous_variant	ENSP00000305941.3:p.Arg317%3D	ENST00000307340.8:c.949C>A	pathogenic&likely_pathogenic	NA	NA	NA	1.972e-05	4.41e-05	2.791e-05	6.179e-05	113288	7	102276	7	1&1	NA	NA	NA	NA	YES	9.877	0.847676	rs111033272&CS042173	24033266&21569298&24944099&18273898&25575603&15325563&15015129&15043528&15241801&20513143&16963483&27460420&24498627&28122645&26927203	1-216325499-G-T	4.88070279830758	3.48339526469274	1	4645	7	113281	7
3	46705912	3:46705912:G:A	G	A	0.000215238993405364	1	4646	2323	0	1	1	protein_coding	Transcript	TMIE	ENSG00000181585	ENST00000643606	splice_donor_5th_base_variant&intron_variant	NA	ENST00000643606.3:c.211+5G>A	uncertain_significance&likely_pathogenic	NA	NA	NA	1.971e-05	4.409e-05	3.205e-05	6.179e-05	113282	7	102272	7	1	NA	NA	NA	NA	YES	32	4.506643	rs375470385	NA	3-46705912-G-A	4.88180978465331	3.48339526469274	1	4645	7	113275	7
15	61856408	15:61856408:G:A	G	A	0.00134771002922207	6	4452	2226	0	6	1	protein_coding	Transcript	VPS13C	ENSG00000129003	ENST00000644861	stop_gained&splice_region_variant	ENSP00000493560.2:p.Arg3652Ter	ENST00000644861.2:c.10954C>T	uncertain_significance&likely_pathogenic	NA	NA	NA	0.0001646	0.0002796	0.0001756	0.0002955	111682	33	100696	27	1&1	HC	NA	NA	PERCENTILE:0.972651394068549&GERP_DIST:-137.935536587238&BP_DIST:306&DIST_FROM_LAST_EXON:205&50_BP_RULE:PASS&ANN_ORF:591.819&MAX_ORF:591.819	YES	48	9.222271	rs138846118&COSV51186869	29770609&31836585	15-61856408-G-A	4.82013601295447	4.56077844068383	6	4446	33	111649	27
7	50476625	7:50476625:C:T	C	T	0.000215331994695589	1	4644	2322	0	1	1	protein_coding	Transcript	DDC	ENSG00000132437	ENST00000444124	missense_variant&splice_region_variant	ENSP00000403644.2:p.Arg347Gln	ENST00000444124.7:c.1040G>A	pathogenic&likely_pathogenic	tolerated(0.06)	benign(0.348)	NA	2.629e-05	2.94e-05	4.809e-05	6.22e-05	112544	7	101936	6	1&1&1	NA	NA	NA	NA	YES	27.1	4.011152	rs201951824&CM077528&COSV63566849	25741868&20505134&15079002&17240182&24865461&30952622&28924877&30144970&26994895&29356298	7-50476625-C-T	7.32421750665269	3.46192917517024	1	4643	7	112537	6
16	3026140	16:3026140:T:A	T	A	0.00129142997320741	6	4646	2323	0	6	1	protein_coding	Transcript	THOC6	ENSG00000131652	ENST00000326266	missense_variant	ENSP00000326531.8:p.Trp100Arg	ENST00000326266.13:c.298T>A	pathogenic&pathogenic/likely_pathogenic&likely_pathogenic	deleterious(0)	probably_damaging(0.99)	0.001	0.0002037	0.0003528	0.0001729	0.0002846	112442	32	101436	31	1&1	NA	NA	NA	NA	YES	29.9	4.339876	rs138632121&CM1614123	30476144&31421288&27295358	16-3026140-T-A	3.66051579707317	4.5377019438068	6	4640	32	112410	31
2	241801858	2:241801858:C:T	C	T	0.000215238993405364	1	4646	2323	0	1	1	protein_coding	Transcript	GAL3ST2	ENSG00000154252	ENST00000192314	missense_variant	ENSP00000192314.6:p.Thr66Met	ENST00000192314.7:c.197C>T	likely_pathogenic	deleterious(0)	probably_damaging(1)	NA	1.314e-05	1.47e-05	3.204e-05	6.23e-05	112360	7	102532	7	1&1&1	NA	NA	NA	NA	YES	24.5	3.43101	rs372108744&CM1412990&COSV99510848	25147203	2-241801858-C-T	14.6421083949228	3.45487950891436	1	4645	7	112353	7
8	10622967	8:10622967:G:A	G	A	0.000215238993405364	1	4646	2323	0	1	1	protein_coding	Transcript	RP1L1	ENSG00000183638	ENST00000382483	missense_variant	ENSP00000371923.3:p.Arg79Cys	ENST00000382483.4:c.235C>T	uncertain_significance&likely_pathogenic	deleterious(0)	probably_damaging(0.948)	NA	9.202e-05	8.821e-05	0.000141	6.235e-05	112272	7	101438	5	1&1&1	NA	NA	NA	NA	YES	27.6	4.087347	rs377269054&CM1415540&COSV61443846	25324289	8-10622967-G-A	2.44007474668818	3.45210895598018	1	4645	7	112265	5
9	91724819	9:91724819:C:T	C	T	0.000215238993405364	1	4646	2323	0	1	1	protein_coding	Transcript	ROR2	ENSG00000169071	ENST00000375708	missense_variant	ENSP00000364860.3:p.Gly559Ser	ENST00000375708.4:c.1675G>A	conflicting_interpretations_of_pathogenicity&likely_pathogenic&likely_benign	tolerated(0.07)	benign(0.04)	0	0.0002037	4.41e-05	0.0003389	6.242e-05	112152	7	101254	7	1&1	NA	NA	NA	NA	YES	13.21	1.1485	rs117134265&COSV100995462	31680123	9-91724819-C-T	4.88070279830758	3.44823763866332	1	4645	7	112145	7
20	63693211	20:63693211:C:T	C	T	0.000215331994695589	1	4644	2322	0	1	1	protein_coding	Transcript	RTEL1	ENSG00000258366	ENST00000360203	stop_gained	ENSP00000353332.5:p.Arg974Ter	ENST00000360203.11:c.2920C>T	pathogenic	NA	NA	NA	7.235e-05	4.414e-05	3.209e-05	6.248e-05	112030	7	102264	7	1&1	HC	NA	NA	PERCENTILE:0.748142454522162&GERP_DIST:-1723.96556639653&BP_DIST:978&DIST_FROM_LAST_EXON:898&50_BP_RULE:PASS&ANN_ORF:13.656&MAX_ORF:13.656	YES	39	7.776021	rs398123017&CM131750	25607374&23453664&25047097&23959892&23329068&28099038	20-63693211-C-T	4.87838683043926	3.44641476785514	1	4643	7	112023	7
11	44107972	11:44107972:T:G	T	G	0.00279811001382768	13	4646	2323	0	13	1	protein_coding	Transcript	EXT2	ENSG00000151348	ENST00000533608	missense_variant	ENSP00000431173.2:p.Met87Arg	ENST00000533608.7:c.260T>G	conflicting_interpretations_of_pathogenicity&not_provided&pathogenic&likely_benign	deleterious(0)	benign(0.426)	0.001	0.0003022	0.000588	0.0003543	0.0006077	113544	69	102538	66	1&1	NA	NA	NA	NA	YES	24.4	3.403125	rs140075817&CM1510400	24728327&26246518	11-44107972-T-G	4.75869049970694	4.60442654900063	13	4633	69	113475	66
16	3027170	16:3027170:G:C	G	C	0.00129142997320741	6	4646	2323	0	6	1	protein_coding	Transcript	THOC6	ENSG00000131652	ENST00000326266	missense_variant&splice_region_variant	ENSP00000326531.8:p.Val234Leu	ENST00000326266.13:c.700G>C	conflicting_interpretations_of_pathogenicity&likely_pathogenic&pathogenic	tolerated(0.49)	benign(0.03)	0.001	0.0002037	0.0003528	0.0001751	0.0002905	113608	33	102710	32	1&1	NA	NA	NA	NA	YES	22.7	2.658795	rs150940923&CM1614124	30476144&31421288&27295358	16-3027170-G-C	3.66051579707317	4.44554207644549	6	4640	33	113575	32
16	3027379	16:3027379:G:A	G	A	0.00129142997320741	6	4646	2323	0	6	1	protein_coding	Transcript	THOC6	ENSG00000131652	ENST00000326266	missense_variant	ENSP00000326531.8:p.Gly275Asp	ENST00000326266.13:c.824G>A	pathogenic&pathogenic/likely_pathogenic&likely_pathogenic	deleterious(0)	benign(0.17)	0.001	0.0002036	0.0003527	0.0001761	0.0002921	112960	33	102152	32	1&1	NA	NA	NA	NA	YES	23	2.792537	rs200426926&CM1614125	30476144&31421288&27295358	16-3027379-G-A	3.66155365241682	4.42119128109351	6	4640	33	112927	32
20	63406650	20:63406650:C:A	C	A	0.000860955973621458	4	4646	2323	0	4	1	protein_coding	Transcript	KCNQ2	ENSG00000075043	ENST00000359125	missense_variant	ENSP00000352035.2:p.Arg871Ser	ENST00000359125.7:c.2613G>T	benign&likely_benign&pathogenic	deleterious_low_confidence(0)	benign(0.056)	NA	7.228e-05	0.0001617	0.0001036	2e-04	94986	19	89684	18	1&1	NA	NA	NA	NA	YES	22.8	2.691802	rs587780369&CM1510073	18414213&25959266	20-63406650-C-A	5.32440305269918	4.30477986810729	4	4642	19	94967	18
11	71464130	11:71464130:G:T	G	T	0.000215238993405364	1	4646	2323	0	1	1	protein_coding	Transcript	NADSYN1	ENSG00000172890	ENST00000319023	missense_variant	ENSP00000326424.2:p.Trp132Leu	ENST00000319023.7:c.395G>T	pathogenic	deleterious_low_confidence(0)	probably_damaging(0.99)	0	0.0001708	4.409e-05	0.0005133	6.407e-05	109264	7	99496	7	1	NA	NA	NA	NA	YES	27.7	4.089343	rs189928649	31883644	11-71464130-G-T	4.88180978465331	3.35943489004783	1	4645	7	109257	7
17	8173448	17:8173448:G:A	G	A	0.00150797003880143	7	4642	2321	0	7	1	protein_coding	Transcript	TMEM107	ENSG00000179029	ENST00000437139	3_prime_UTR_variant	NA	ENST00000437139.7:c.*755C>T	uncertain_significance&pathogenic	NA	NA	0	0.0005978	0.0004851	0.001129	0.0003419	108216	37	99708	34	1&1	NA	NA	NA	NA	YES	7.812	0.631152	rs75008470&CR1611777	27571260	17-8173448-G-A	3.10857563141915	4.4105587563657	7	4635	37	108179	34
14	39040770	14:39040770:T:C	T	C	0.00236762990243733	11	4646	2323	0	11	1	protein_coding	Transcript	SEC23A	ENSG00000100934	ENST00000307712	missense_variant	ENSP00000306881.6:p.Met702Val	ENST00000307712.11:c.2104A>G	pathogenic	deleterious_low_confidence(0)	benign(0.035)	0.001	0.0003285	0.0006026	0.0003181	0.0005275	113734	60	102718	59	1&1	NA	NA	NA	NA	YES	17.41	1.755969	rs138568622&CM115493	21039434	14-39040770-T-C	3.92902406644097	4.48839791931247	11	4635	60	113674	59
17	58279371	17:58279371:C:A	C	A	0.00129142997320741	6	4646	2323	0	6	1	protein_coding	Transcript	MPO	ENSG00000005381	ENST00000225275	stop_gained	ENSP00000225275.3:p.Glu202Ter	ENST00000225275.4:c.604G>T	likely_pathogenic	NA	NA	NA	0.0001248	0.0001911	0.0001347	0.0002959	94630	28	87492	27	1	HC	NA	NA	PERCENTILE:0.26988382484361&GERP_DIST:-52.5739277806133&BP_DIST:1627&DIST_FROM_LAST_EXON:1420&50_BP_RULE:PASS&ANN_ORF:844.636&MAX_ORF:844.636	YES	36	6.552896	rs778013714	NA	17-58279371-C-A	6.75787531767354	4.36441356271515	6	4640	28	94602	27
4	989866	4:989866:G:A	G	A	0.00258286995813251	12	4646	2323	0	12	1	protein_coding	Transcript	SLC26A1	ENSG00000145217	ENST00000398516	missense_variant	ENSP00000381528.2:p.Ser358Leu	ENST00000398516.3:c.1073C>T	conflicting_interpretations_of_pathogenicity&likely_pathogenic	deleterious(0)	probably_damaging(1)	0.001	0.0003284	0.0006467	0.0002798	0.0005747	78302	45	73946	43	1&1	NA	NA	NA	NA	YES	24.6	3.473147	rs148832260&CM166300	27210743	4-989866-G-A	3.99392292891991	4.49429260158779	12	4634	45	78257	43
3	33114550	3:33114550:C:A	C	A	0.000430662999860942	2	4644	2322	0	2	1	protein_coding	Transcript	CRTAP	ENSG00000170275	ENST00000320954	splice_donor_variant	NA	ENST00000320954.11:c.471+2C>A	pathogenic&pathogenic/likely_pathogenic	NA	NA	NA	0.0001248	0.0001323	8.234e-05	0.0001093	73162	8	69622	8	1&1&1	HC	NA	NON_CAN_SPLICE	INTRON_SIZE:5795	YES	32	4.577506	rs137853943&CS090289&COSV105211585	24033266&18414213&9536098&18996919&19550437&17055431&16199547&17576681	3-33114550-C-A	3.25520030129208	3.94019213047523	2	4642	8	73154	8
1	119743909	1:119743909:C:T	C	T	0.000860955973621458	4	4646	2323	0	4	1	protein_coding	Transcript	PHGDH	ENSG00000092621	ENST00000641023	missense_variant	ENSP00000493175.1:p.Arg491Trp	ENST00000641023.2:c.1471C>T	uncertain_significance&likely_pathogenic	deleterious(0)	benign(0.107)	0	0.0002431	0.0001617	0.000104	0.000205	112218	23	101234	20	1&1&1	NA	NA	NA	NA	YES	24.3	3.377866	rs587731325&CM126421&COSV101024923	22393170	1-119743909-C-T	5.32440305269918	4.19978523717784	4	4642	23	112195	20
8	125182182	8:125182182:AT:A	AT	A	0.00130491994787008	6	4598	2299	0	6	1	protein_coding	Transcript	NSMCE2	ENSG00000156831	ENST00000287437	frameshift_variant	ENSP00000287437.3:p.Ser116LeufsTer18	ENST00000287437.8:c.345del	pathogenic	NA	NA	NA	0.0001971	0.0002792	0.0001743	0.000302	112564	34	101576	30	1	HC	NA	NA	PERCENTILE:0.463709677419355&GERP_DIST:190.677719670534&BP_DIST:396&DIST_FROM_LAST_EXON:279&50_BP_RULE:PASS&ANN_ORF:812.141&MAX_ORF:812.141	YES	26.6	4.209524	rs757613817	25105364	8-125182182-AT-A	4.67378204824526	4.32092697970224	6	4592	34	112530	30
15	48767448	15:48767448:A:C	A	C	0.000645717023871839	3	4646	2323	0	3	1	protein_coding	Transcript	CEP152	ENSG00000103995	ENST00000380950	stop_gained	ENSP00000370337.2:p.Tyr678Ter	ENST00000380950.7:c.2034T>G	uncertain_significance&pathogenic/likely_pathogenic&conflicting_interpretations_of_pathogenicity&pathogenic	NA	NA	0	0.0004403	0.0002646	0.0002725	0.0001589	113268	18	102252	14	1&1&1	HC	NA	NA	PERCENTILE:0.396259497369959&GERP_DIST:-1274.72186262012&BP_DIST:3088&DIST_FROM_LAST_EXON:2049&50_BP_RULE:PASS&ANN_ORF:815.882&MAX_ORF:815.882	YES	27.9	4.114396	rs182018947&CM108846&COSV57858813	25741868&27219052&21131973	15-48767448-A-C	2.44035156414149	4.06366912442945	3	4643	18	113250	14
9	95449256	9:95449256:C:T	C	T	0.000430477986810729	2	4646	2323	0	2	1	protein_coding	Transcript	PTCH1	ENSG00000185920	ENST00000331920	missense_variant	ENSP00000332353.6:p.Arg1206His	ENST00000331920.11:c.3617G>A	uncertain_significance&likely_pathogenic&likely_benign	tolerated_low_confidence(0.78)	benign(0)	0	0.0001511	0.0002351	0.0001137	0.0001099	72810	8	68058	6	1&1	NA	NA	NA	NA	YES	18.4	1.888062	rs560967532&COSV105897953	24728327&12204003	9-95449256-C-T	1.83104205363985	3.91699715023411	2	4644	8	72802	6
9	35657872	9:35657872:C:T	C	T	0.000215238993405364	1	4646	2323	0	1	1	ribozyme	Transcript	RMRP	ENSG00000277027	ENST00000363046	non_coding_transcript_exon_variant	NA	ENST00000363046.1:n.146G>A	pathogenic	NA	NA	NA	3.941e-05	2.939e-05	4.598e-05	6.033e-05	49726	3	49688	3	1&1&1	NA	NA	NA	NA	YES	19.07	1.974843	rs753874439&CR021389&CR054270	12107819&16244706&17701897&20112607&18804272&29888287&20375313&25663137&24009312	9-35657872-C-T	7.32354519922982	3.56769423844463	1	4645	3	49723	3
14	31562125	14:31562125:G:A	G	A	0.00129142997320741	6	4646	2323	0	6	1	protein_coding	Transcript	NUBPL	ENSG00000151413	ENST00000281081	missense_variant	ENSP00000281081.7:p.Gly56Arg	ENST00000281081.12:c.166G>A	uncertain_significance&pathogenic	deleterious_low_confidence(0)	probably_damaging(0.953)	NA	0.0001578	0.0002352	0.0001406	0.0003013	112860	34	101930	34	1&1	NA	NA	NA	NA	YES	31	4.367725	rs200401432&CM106161	24088041&26633545&20818383&22072591&23553477&32518176	14-31562125-G-A	5.49077369560975	4.28619307403722	6	4640	34	112826	34
13	77919598	13:77919598:A:T	A	T	0.000215238993405364	1	4646	2323	0	1	1	protein_coding	Transcript	EDNRB	ENSG00000136160	ENST00000377211	stop_gained	ENSP00000366416.4:p.Cys6Ter	ENST00000377211.8:c.18T>A	likely_pathogenic	NA	NA	NA	2.631e-05	4.412e-05	4.167e-05	6.58e-05	106384	7	96996	7	1	HC	NA	PHYLOCSF_WEAK	PERCENTILE:0.0112570356472795&GERP_DIST:811.766900920868&BP_DIST:1574&DIST_FROM_LAST_EXON:1440&50_BP_RULE:PASS&ANN_ORF:-1359.72&MAX_ORF:-1359.72	NA	35	6.371548	rs199927859	NA	13-77919598-A-T	4.87849033103727	3.27110932226998	1	4645	7	106377	7
21	45982738	21:45982738:C:T	C	T	0.00322997011244297	15	4644	2322	0	15	1	protein_coding	Transcript	COL6A1	ENSG00000142156	ENST00000361866	missense_variant	ENSP00000355180.3:p.Arg68Cys	ENST00000361866.8:c.202C>T	uncertain_significance&benign&likely_pathogenic&likely_benign	deleterious(0.01)	probably_damaging(0.987)	0	0.0005651	0.0007203	0.0005474	0.0007263	112908	82	102734	78	1&1	NA	NA	NA	NA	YES	25.1	3.608558	rs137964147&COSV62613932	25741868&30564623	21-45982738-C-T	4.48420118345546	4.44715697706591	15	4629	82	112826	78
11	61956946	11:61956946:C:T	C	T	0.000430477986810729	2	4646	2323	0	2	1	protein_coding	Transcript	BEST1	ENSG00000167995	ENST00000378043	missense_variant	ENSP00000367282.4:p.Ala195Val	ENST00000378043.9:c.584C>T	pathogenic/likely_pathogenic&pathogenic	deleterious(0.01)	benign(0.387)	0	0.0001775	0.0001912	0.0002625	0.0001143	113728	13	102716	12	1&1&1	NA	NA	NA	NA	YES	26.3	3.899393	rs200277476&CM004430&COSV57119750	25741868&21273940&21330666&21825197&10788642&21809908&26201355&29555955&29668979&24560797&2133066&25489231&28687848&30498755&20927214&33546218&26720466&30593719&18985398	11-61956946-C-T	2.25145390591385	3.76621160814286	2	4644	13	113715	12
16	15718337	16:15718337:C:T	C	T	0.00150731997564435	7	4644	2322	0	7	1	protein_coding	Transcript	MYH11	ENSG00000133392	ENST00000300036	missense_variant	ENSP00000300036.5:p.Arg1758Gln	ENST00000300036.6:c.5273G>A	uncertain_significance&pathogenic&likely_benign	deleterious_low_confidence(0)	probably_damaging(0.982)	NA	0.000184	0.0003528	0.0001736	0.0003525	113460	40	102486	34	1&1&1	NA	NA	NA	NA	YES	29.9	4.339259	rs142546324&CM061136&COSV55556203	14722581&16444274&29543232&28659821&27367753&27146836&28166811	16-15718337-C-T	4.27244891055655	4.27608503728894	7	4637	40	113420	34
3	8745688	3:8745688:G:A	G	A	0.000860955973621458	4	4646	2323	0	4	1	protein_coding	Transcript	CAV3	ENSG00000182533	ENST00000343849	missense_variant	ENSP00000341940.2:p.Ala93Thr	ENST00000343849.3:c.277G>A	uncertain_significance&pathogenic&pathogenic/likely_pathogenic	deleterious(0)	probably_damaging(0.999)	NA	3.943e-05	5.88e-05	0.0001553	0.0002112	113612	24	102620	23	1&1&1	NA	NA	NA	NA	YES	29.4	4.283791	rs28936686&CM030812&COSV57478396	15580566&12666119&15668980&19697367&26404900&25351510&24021552&27184587&30847666&32419263&32528171	3-8745688-G-A	14.6421083949228	4.07649608722281	4	4642	24	113588	23
20	1002085	20:1002085:C:T	C	T	0.000215516993193887	1	4640	2320	0	1	1	protein_coding	Transcript	RSPO4	ENSG00000101282	ENST00000217260	splice_donor_variant	NA	ENST00000217260.9:c.79+1G>A	pathogenic	NA	NA	NA	0.0001314	0.0002059	8.138e-05	6.475e-05	61778	4	58832	4	1&1	HC	NA	NA	INTRON_SIZE:33947	YES	34	5.555903	rs775644973&CS065613	29104755	20-1002085-C-T	1.04670710633262	3.32844777133416	1	4639	4	61774	4
16	89919505	16:89919505:T:C	T	C	0.00172190996818244	8	4646	2323	0	8	1	protein_coding	Transcript	MC1R	ENSG00000258839	ENST00000555147	missense_variant	ENSP00000451605.1:p.Ser83Pro	ENST00000555147.2:c.247T>C	benign/likely_benign&likely_pathogenic	deleterious(0)	probably_damaging(0.985)	0	0.000657	0.0003822	0.001005	0.0004087	112548	46	101842	42	1&1	NA	NA	NA	NA	YES	25.3	3.679502	rs34474212&CM020739	19320745&11933208&17434924&30657907&23360207&30531825&34737426	16-89919505-T-C	4.50525894343915	4.21313914407253	8	4638	46	112502	42
5	176621218	5:176621218:G:T	G	T	0.00129142997320741	6	4646	2323	0	6	1	protein_coding	Transcript	SNCB	ENSG00000074317	ENST00000393693	missense_variant	ENSP00000377296.2:p.Pro123His	ENST00000393693.7:c.368C>A	uncertain_significance&likely_pathogenic	tolerated(0.07)	NA	0.001	0.0002037	0.0003088	0.000169	0.0003114	112396	35	101850	26	1&1&1	NA	NA	NA	NA	YES	23.3	2.944462	rs104893937&CM043582&COSV100031159	30665447&15365127&31589614&33760043&26332674&21045828	5-176621218-G-T	4.18209188214836	4.14717396662625	6	4640	35	112361	26
3	165019655	3:165019655:G:A	G	A	0.000645717023871839	3	4646	2323	0	3	1	protein_coding	Transcript	SI	ENSG00000090402	ENST00000264382	stop_gained	ENSP00000264382.3:p.Arg1124Ter	ENST00000264382.8:c.3370C>T	pathogenic&pathogenic/likely_pathogenic	NA	NA	0	8.575e-05	0.0001621	9.561e-05	0.0001674	113520	19	102510	18	1&1&1	HC	NA	NA	PERCENTILE:0.614514952589351&GERP_DIST:-565.934964973945&BP_DIST:2094&DIST_FROM_LAST_EXON:2026&50_BP_RULE:PASS&ANN_ORF:949.389&MAX_ORF:949.389	YES	36	6.553421	rs200451408&CM1210571&COSV52306134	16329100&23103650&27872184&29408290&25452324&31557950	3-165019655-G-A	3.98344863585342	3.85732989170752	3	4643	19	113501	18
6	64822812	6:64822812:A:T	A	T	0.000219876994378865	1	4548	2274	0	1	1	protein_coding	Transcript	EYS	ENSG00000188107	ENST00000503581	stop_gained	ENSP00000424243.1:p.Cys1001Ter	ENST00000503581.6:c.3003T>A	pathogenic&likely_pathogenic	NA	NA	NA	6.581e-06	1.472e-05	2.586e-05	6.721e-05	59516	4	56238	4	1&1	HC	NA	PHYLOCSF_WEAK	PERCENTILE:0.318282988871224&GERP_DIST:-7348.36052033298&BP_DIST:6409&DIST_FROM_LAST_EXON:5208&50_BP_RULE:PASS&ANN_ORF:-1253.79&MAX_ORF:-1253.79	YES	35	6.118942	rs1389794536&CM102719	18836446&20333770&21519034	6-64822812-A-T	14.9372958137816	3.27149225381438	1	4547	4	59512	4
22	28725372	22:28725372:A:T	A	T	0.00258286995813251	12	4646	2323	0	12	1	protein_coding	Transcript	CHEK2	ENSG00000183765	ENST00000404276	splice_region_variant&splice_polypyrimidine_tract_variant&intron_variant	NA	ENST00000404276.6:c.320-5T>A	uncertain_significance&conflicting_interpretations_of_pathogenicity&pathogenic&likely_benign&benign/likely_benign	NA	NA	0.003	0.0006635	0.0005291	0.0005702	0.0006187	113148	70	102166	63	1&1&1	NA	NA	NA	NA	YES	17.56	1.776248	rs121908700&CS086685&COSV104407897	25980754&25186627&27067391&24549055&28779002&26787654&18996005&18058223&20643596&26506619&27621404&21744992&27616075&30374176&29596542&30306255&31843900	22-28725372-A-T	4.88162910249954	4.1746726331542	12	4634	70	113078	63
3	51986652	3:51986652:A:AG	A	AG	0.000860955973621458	4	4646	2323	0	4	1	protein_coding	Transcript	ACY1	ENSG00000243989	ENST00000636358	frameshift_variant	ENSP00000490149.1:p.Ser192ArgfsTer64	ENST00000636358.2:c.574_575insG	pathogenic	NA	NA	NA	0.000138	0.000294	0.0001233	0.0002198	113760	25	102748	24	1&1	HC	NA	NA	PERCENTILE:0.467807660961695&GERP_DIST:183.55663440302&BP_DIST:645&DIST_FROM_LAST_EXON:481&50_BP_RULE:PASS&ANN_ORF:329.031&MAX_ORF:329.031	YES	26.5	4.195581	rs770702363&CI1413374	29653693&24997716&35112591	3-51986652-A-AG	2.92842167898455	3.91699715023411	4	4642	25	113735	24
11	36592817	11:36592817:C:G	C	G	0.000215238993405364	1	4646	2323	0	1	1	protein_coding	Transcript	RAG2	ENSG00000175097	ENST00000311485	missense_variant	ENSP00000308620.4:p.Gly451Ala	ENST00000311485.8:c.1352G>C	uncertain_significance&likely_pathogenic&pathogenic	deleterious(0.02)	probably_damaging(0.999)	NA	3.946e-05	8.825e-05	3.579e-05	7.032e-05	113764	8	102748	7	1&1&1	NA	NA	NA	NA	YES	25.2	3.642201	rs121918575&CM081770&COSV100271476	18463379&21664875&31334206&29772310&32581362&24996264&31388879&26457731&26996199&24331380&32655540	11-36592817-C-G	2.43896876380016	3.06085030439938	1	4645	8	113756	7
2	218661192	2:218661192:C:T	C	T	0.000215238993405364	1	4646	2323	0	1	1	protein_coding	Transcript	BCS1L	ENSG00000074582	ENST00000359273	missense_variant	ENSP00000352219.3:p.Arg69Cys	ENST00000359273.8:c.205C>T	pathogenic&uncertain_significance&pathogenic/likely_pathogenic&likely_pathogenic	deleterious(0.01)	possibly_damaging(0.846)	NA	0.0001052	5.88e-05	6.76e-05	7.032e-05	113758	8	102744	7	1&1&1	NA	NA	NA	NA	YES	26.4	3.902104	rs377025174&CM171794&COSV55309665	27959697&17314340&17403714&30582773&31435670&30634555	2-218661192-C-T	3.66052709873069	3.06085030439938	1	4645	8	113750	7
17	47945943	17:47945943:T:C	T	C	0.000215238993405364	1	4646	2323	0	1	1	protein_coding	Transcript	PNPO	ENSG00000108439	ENST00000642017	missense_variant	ENSP00000493302.2:p.Ile167Thr	ENST00000642017.2:c.500T>C	likely_pathogenic&benign	deleterious(0)	probably_damaging(1)	0	7.885e-05	8.82e-05	0.0001751	7.033e-05	113756	8	102742	7	1	NA	NA	NA	NA	YES	27.6	4.084278	rs546737191	33087887	17-47945943-T-C	2.44035139915379	3.06041509178678	1	4645	8	113748	7
17	7221580	17:7221580:G:A	G	A	0.000215238993405364	1	4646	2323	0	1	1	protein_coding	Transcript	ACADVL	ENSG00000072778	ENST00000356839	missense_variant	ENSP00000349297.5:p.Val174Met	ENST00000356839.10:c.520G>A	pathogenic/likely_pathogenic	deleterious(0)	probably_damaging(1)	NA	9.203e-05	8.821e-05	4.374e-05	7.033e-05	113750	8	102748	6	1&1&1	NA	NA	NA	NA	YES	24.3	3.361046	rs369560930&CM990084&COSV50039227	23757202&17999356&20060901&9973285&18670371&23430950&26881790&28755359	17-7221580-G-A	2.44007474668818	3.06041509178678	1	4645	8	113742	6
20	5986027	20:5986027:C:T	C	T	0.000215238993405364	1	4646	2323	0	1	1	protein_coding	Transcript	MCM8	ENSG00000125885	ENST00000610722	stop_gained	ENSP00000478141.1:p.Arg687Ter	ENST00000610722.4:c.2059C>T	pathogenic	NA	NA	NA	4.601e-05	2.94e-05	3.182e-05	7.034e-05	113738	8	102722	8	1&1&1	HC	NA	NA	PERCENTILE:0.816091954022989&GERP_DIST:757.974485471845&BP_DIST:461&DIST_FROM_LAST_EXON:369&50_BP_RULE:PASS&ANN_ORF:1214.97&MAX_ORF:1214.97	YES	39	7.646633	rs140773345&COSV105837713&COSV54517390	NA	20-5986027-C-T	7.32105419746138	3.0599800029196	1	4645	8	113730	8
4	95840829	4:95840829:A:G	A	G	0.000215238993405364	1	4646	2323	0	1	1	protein_coding	Transcript	PDHA2	ENSG00000163114	ENST00000295266	missense_variant	ENSP00000295266.4:p.Met227Val	ENST00000295266.6:c.679A>G	pathogenic	deleterious(0)	probably_damaging(0.979)	0	4.6e-05	4.41e-05	5.968e-05	7.034e-05	113734	8	102718	8	1	NA	NA	NA	NA	YES	24	3.240252	rs200969445	29581481&35172124	4-95840829-A-G	4.88070279830758	3.0599800029196	1	4645	8	113726	8
19	32864744	19:32864744:C:T	C	T	0.000215238993405364	1	4646	2323	0	1	1	protein_coding	Transcript	SLC7A9	ENSG00000021488	ENST00000023064	synonymous_variant	ENSP00000023064.3:p.Val40%3D	ENST00000023064.9:c.120G>A	likely_pathogenic	NA	NA	NA	3.943e-05	7.349e-05	3.58e-05	7.035e-05	113716	8	102712	7	1&1	NA	NA	NA	NA	YES	12.57	1.079683	rs140179068&CM148321	NA	19-32864744-C-T	2.9288201579176	3.05954503774505	1	4645	8	113708	7
9	130480398	9:130480398:G:A	G	A	0.000215238993405364	1	4646	2323	0	1	1	protein_coding	Transcript	ASS1	ENSG00000130707	ENST00000352480	missense_variant	ENSP00000253004.6:p.Val263Met	ENST00000352480.10:c.787G>A	pathogenic&pathogenic/likely_pathogenic	deleterious(0.02)	probably_damaging(0.912)	0.001	5.255e-05	8.819e-05	4.774e-05	7.035e-05	113714	8	102712	8	1&1&1	NA	NA	NA	NA	YES	29.9	4.33959	rs192838388&CM034722&COSV100752578	23757202&18925679&14680976&18473344&23780642&25047749&21244552&12684898&28111830&22473243&4680976	9-130480398-G-A	2.4406281143595	3.05954503774505	1	4645	8	113706	8
3	129532595	3:129532595:G:T	G	T	0.000215238993405364	1	4646	2323	0	1	1	protein_coding	Transcript	RHO	ENSG00000163914	ENST00000296271	missense_variant	ENSP00000296271.3:p.Met253Ile	ENST00000296271.4:c.759G>T	uncertain_significance&likely_benign&likely_pathogenic	deleterious_low_confidence(0)	probably_damaging(0.962)	NA	3.943e-05	8.819e-05	3.182e-05	7.036e-05	113704	8	102732	6	1&1&1	NA	NA	NA	NA	YES	26.8	3.974492	rs756658659&CM112504&COSV99960438	25999674&21217109&16767206&30977563	3-129532595-G-T	2.4406281143595	3.05911019621041	1	4645	8	113696	6
9	34514468	9:34514468:G:A	G	A	0.000215238993405364	1	4646	2323	0	1	1	protein_coding	Transcript	DNAI1	ENSG00000122735	ENST00000242317	stop_gained	ENSP00000242317.4:p.Trp548Ter	ENST00000242317.9:c.1644G>A	pathogenic&pathogenic/likely_pathogenic	NA	NA	NA	5.915e-05	0.0001029	3.58e-05	7.039e-05	113660	8	102644	7	1&1	HC	NA	NA	PERCENTILE:0.782857142857143&GERP_DIST:589.307472199202&BP_DIST:453&DIST_FROM_LAST_EXON:355&50_BP_RULE:PASS&ANN_ORF:960.21&MAX_ORF:960.21	YES	42	8.345376	rs200669099&CM066050	16858015&21270641&29363216	9-34514468-G-A	2.09172977070325	3.05780641291894	1	4645	8	113652	7
7	107710117	7:107710117:T:C	T	C	0.000215238993405364	1	4646	2323	0	1	1	protein_coding	Transcript	SLC26A4	ENSG00000091137	ENST00000644269	missense_variant	ENSP00000494017.1:p.Phe718Ser	ENST00000644269.2:c.2153T>C	likely_pathogenic&uncertain_significance	deleterious(0)	possibly_damaging(0.895)	NA	5.913e-05	0.0001029	3.183e-05	7.039e-05	113652	8	102644	7	1&1	NA	NA	NA	NA	YES	27.9	4.112754	rs750834241&CM113116	27068579&23965030&21366435	7-107710117-T-C	2.09172977070325	3.05780641291894	1	4645	8	113644	7
12	102852843	12:102852843:C:A	C	A	0.000215238993405364	1	4646	2323	0	1	1	protein_coding	Transcript	PAH	ENSG00000171759	ENST00000553106	stop_gained	ENSP00000448059.1:p.Gly272Ter	ENST00000553106.6:c.814G>T	pathogenic	NA	NA	NA	5.917e-05	0.0001323	3.581e-05	7.039e-05	113650	8	102634	8	1&1&1&1	HC	NA	NA	PERCENTILE:0.59896983075791&GERP_DIST:302.13065357767&BP_DIST:539&DIST_FROM_LAST_EXON:496&50_BP_RULE:PASS&ANN_ORF:909.968&MAX_ORF:909.968	YES	38	7.406656	rs62514952&CD972373&CM900177&COSV100188143	12655550&17935162&24350308&9634518&1301187&26666653&10471838&1671881&1975559&1978553&8370573&20301677&36046396	12-102852843-C-A	1.62690093276919	3.05780641291894	1	4645	8	113642	8
10	71362489	10:71362489:G:A	G	A	0.000215238993405364	1	4646	2323	0	1	1	protein_coding	Transcript	SLC29A3	ENSG00000198246	ENST00000373189	missense_variant	ENSP00000362285.5:p.Gly437Arg	ENST00000373189.6:c.1309G>A	pathogenic	deleterious(0)	probably_damaging(0.999)	NA	5.913e-05	7.348e-05	4.775e-05	7.039e-05	113646	8	102674	8	1&1&1&1	NA	NA	NA	NA	YES	26.9	3.990157	rs121912584&CM085700&COSV105290654&COSV64384683	20140240&18940313&20595384&20619369&16118898&16155931&17461801&19336477&29041934	10-71362489-G-A	2.92921874530981	3.05780641291894	1	4645	8	113638	8
15	89218681	15:89218681:G:A	G	A	0.000215238993405364	1	4646	2323	0	1	1	protein_coding	Transcript	RLBP1	ENSG00000140522	ENST00000268125	missense_variant	ENSP00000268125.5:p.Arg9Cys	ENST00000268125.10:c.25C>T	likely_pathogenic&conflicting_interpretations_of_pathogenicity	deleterious_low_confidence(0)	probably_damaging(0.996)	NA	2.628e-05	5.879e-05	3.98e-05	7.04e-05	113644	8	102692	7	1&1	NA	NA	NA	NA	YES	26	3.838069	rs775252439&CM137731	23929416&32188692	15-89218681-G-A	3.66114974324485	3.05737206541711	1	4645	8	113636	7
12	32802557	12:32802557:C:G	C	G	0.000215238993405364	1	4646	2323	0	1	1	protein_coding	Transcript	PKP2	ENSG00000057294	ENST00000340811	splice_acceptor_variant	NA	ENST00000340811.9:c.2014-1G>C	pathogenic	NA	NA	NA	2.628e-05	5.879e-05	3.184e-05	7.041e-05	113616	8	102600	8	1&1&1	HC	NA	NA	INTRON_SIZE:18799	YES	33	4.820661	rs193922674&CS043144&COSV50726396	24033266&18414213&25525159&24784157&20031617&21606396&20152563&20864495&21606390&21636032&20400443&19863551&23812740&19279339&20857253&23810883&25087486&20525856&15489853&16549640&19955750&16415378&19358943&17010805&18382&18554203&19302745&19880068&24585727&26264440&16199547&28518168&30677492&23911551&26676851&29997227&27335691&27532257&28177452&28253841&32546831&34135346&30619891&34191271	12-32802557-C-G	3.66114974324485	3.05693784129193	1	4645	8	113608	8
19	38499993	19:38499993:G:A	G	A	0.000215238993405364	1	4646	2323	0	1	1	protein_coding	Transcript	RYR1	ENSG00000196218	ENST00000359596	missense_variant	ENSP00000352608.2:p.Gly2434Arg	ENST00000359596.8:c.7300G>A	drug_response&pathogenic	NA	possibly_damaging(0.858)	NA	5.257e-05	8.819e-05	3.184e-05	7.043e-05	113592	8	102642	7	1&1&1&1	NA	NA	NA	NA	YES	28.8	4.213547	rs121918593&CM941269&COSV100614168&COSV62092833	20681998&16917943&18564801&16835904&8661021&9030597&16163667&17081152&12059893&15731587&23558838&12124989&7849712&19648156&24433488&21455645&11575529&21965348&12208234&10051009&10484775&23628358&26398623&30236257&27586648&7881417&16732128&10700782&9334205&18945287&18502356&9873004&30788618&25268394&28687594&11668625&23842196&27646467&10793526&15281512&31206373&15448513&12151923&31589614&27831900&…	19-38499993-G-A	2.4406281143595	3.0560697629613	1	4645	8	113584	7
1	171117317	1:171117317:C:T	C	T	0.000861325999721885	4	4644	2322	0	4	1	protein_coding	Transcript	FMO3	ENSG00000007933	ENST00000367755	missense_variant	ENSP00000356729.4:p.Arg492Trp	ENST00000367755.9:c.1474C>T	likely_pathogenic	deleterious(0.01)	probably_damaging(1)	NA	0.0001708	0.0002793	0.0001235	0.0002204	113430	25	102422	23	1&1&1	NA	NA	NA	NA	YES	22.5	2.532677	rs72549334&CM990603&COSV105288102	11191884&10338091&17531949&28819071	1-171117317-C-T	3.08387396964513	3.90801270291236	4	4640	25	113405	23
4	662584	4:662584:G:A	G	A	0.000215238993405364	1	4646	2323	0	1	1	protein_coding	Transcript	PDE6B	ENSG00000133256	ENST00000496514	missense_variant	ENSP00000420295.1:p.Asp600Asn	ENST00000496514.6:c.1798G>A	pathogenic&pathogenic/likely_pathogenic&likely_pathogenic	deleterious_low_confidence(0)	probably_damaging(0.939)	NA	NA	NA	5.579e-05	7.058e-05	113342	8	102704	7	1&1&1&1	NA	NA	NA	NA	YES	25.9	3.81677	rs764605140&CM010990&COSV55323932&COSV55324956	18723146&26868535&33673512&31877679	4-662584-G-A	NA	3.04957485697598	1	4645	8	113334	7
22	28695219	22:28695219:G:A	G	A	0.000215238993405364	1	4646	2323	0	1	1	protein_coding	Transcript	CHEK2	ENSG00000183765	ENST00000404276	missense_variant	ENSP00000385747.1:p.Ser428Phe	ENST00000404276.6:c.1283C>T	uncertain_significance&pathogenic&pathogenic/likely_pathogenic&likely_pathogenic	deleterious(0.01)	benign(0.354)	NA	0.0002497	4.409e-05	0.0004864	7.064e-05	113254	8	102268	8	1&1&1	NA	NA	NA	NA	YES	27.9	4.122261	rs137853011&CM051021&COSV60415349	25741868&27153395&26845104&16551709&26681312&25503501&31398194&15649950&22419737&16914568&18085035&18571837&27433846&31980526&30676620&24506336&27621404&31447099&29785153&30152102&28135139&27751358&30067863&31948886&28981386&27806230&28944238&31159747&18706089&29506128&28727877&28495237&27798748&29961768&31360903&26270727&33594163&35264596	22-28695219-G-A	4.88180978465331	3.04698461785624	1	4645	8	113246	8
9	132329641	9:132329641:G:T	G	T	0.000215238993405364	1	4646	2323	0	1	1	protein_coding	Transcript	SETX	ENSG00000107290	ENST00000224140	missense_variant	ENSP00000224140.5:p.Gln653Lys	ENST00000224140.6:c.1957C>A	pathogenic&benign&likely_benign	deleterious(0.04)	possibly_damaging(0.903)	0	0.005923	2.94e-05	0.001489	7.067e-05	113208	8	102208	5	1&1	NA	NA	NA	NA	YES	9.301	0.790831	rs116333061&CM076515	17096168	9-132329641-G-T	7.32105419746138	3.04569114766329	1	4645	8	113200	5
13	32363194	13:32363194:T:A	T	A	0.000215238993405364	1	4646	2323	0	1	1	protein_coding	Transcript	BRCA2	ENSG00000139618	ENST00000380152	synonymous_variant	ENSP00000369497.3:p.Ile2664%3D	ENST00000380152.8:c.7992T>A	likely_benign&uncertain_significance&pathogenic	NA	NA	0.001	1.315e-05	1.47e-05	3.194e-05	7.068e-05	113186	8	102228	8	1&1&1	NA	NA	NA	NA	YES	9.352	0.79603	rs80359800&CM173965&CS118467	25741868&10923033&22505045&21673748&20960228&22962691&28339459&27882536	13-32363194-T-A	14.6421083949228	3.04526023493725	1	4645	8	113178	8
5	177398090	5:177398090:C:T	C	T	0.000215238993405364	1	4646	2323	0	1	1	protein_coding	Transcript	SLC34A1	ENSG00000131183	ENST00000324417	missense_variant	ENSP00000321424.4:p.Thr575Ile	ENST00000324417.6:c.1724C>T	uncertain_significance&likely_pathogenic	deleterious(0)	possibly_damaging(0.626)	NA	2.628e-05	5.879e-05	3.193e-05	7.069e-05	113176	8	102222	8	1	NA	NA	NA	NA	YES	23.2	2.89769	rs201331677	28893421	5-177398090-C-T	3.66114974324485	3.04482944412738	1	4645	8	113168	8
7	66089675	7:66089675:GGCGTCATCTCTAC:G	GGCGTCATCTCTAC	G	0.000215238993405364	1	4646	2323	0	1	1	protein_coding	Transcript	ASL	ENSG00000126522	ENST00000304874	frameshift_variant	ENSP00000307188.9:p.Val349CysfsTer72	ENST00000304874.14:c.1043_1055del	pathogenic	NA	NA	NA	3.285e-05	7.349e-05	3.591e-05	7.069e-05	113164	8	102668	8	1	HC	NA	NA	PERCENTILE:0.756272401433692&GERP_DIST:187.695111262798&BP_DIST:349&DIST_FROM_LAST_EXON:205&50_BP_RULE:PASS&ANN_ORF:536.088&MAX_ORF:536.088	YES	35	5.32541	rs796051933	12384776&24166829&12408190&20236848&31943503&27515243&203629&16941645&1705937&9045711&21710918	7-66089675-GGCGTCATCTCTAC-G	2.9288201579176	3.04482944412738	1	4645	8	113156	8
15	48755998	15:48755998:CA:C	CA	C	0.000215238993405364	1	4646	2323	0	1	1	protein_coding	Transcript	CEP152	ENSG00000103995	ENST00000380950	frameshift_variant	ENSP00000370337.2:p.Val1084CysfsTer7	ENST00000380950.7:c.3249del	likely_pathogenic&pathogenic	NA	NA	NA	9.204e-05	0.0001176	4.811e-05	7.069e-05	113164	8	102150	5	1	HC	NA	NA	PERCENTILE:0.632963179427236&GERP_DIST:-1475.59264068604&BP_DIST:1877&DIST_FROM_LAST_EXON:838&50_BP_RULE:PASS&ANN_ORF:2392.38&MAX_ORF:2392.38	YES	26.8	4.256513	rs754267846	21131973	15-48755998-CA-C	1.83026354936534	3.04482944412738	1	4645	8	113156	5
17	50601051	17:50601051:G:T	G	T	0.000215238993405364	1	4646	2323	0	1	1	protein_coding	Transcript	CACNA1G	ENSG00000006283	ENST00000359106	missense_variant&splice_region_variant	ENSP00000352011.5:p.Arg1264Ser	ENST00000359106.10:c.3792G>T	likely_pathogenic	deleterious_low_confidence(0)	benign(0.026)	0	5.914e-05	2.94e-05	5.622e-05	7.084e-05	112938	8	101984	6	1	NA	NA	NA	NA	YES	25.6	3.746128	rs200024646	NA	17-50601051-G-T	7.32105419746138	3.03838217681203	1	4645	8	112930	6
13	51973930	13:51973930:C:A	C	A	0.000215238993405364	1	4646	2323	0	1	1	protein_coding	Transcript	ATP7B	ENSG00000123191	ENST00000242839	splice_donor_5th_base_variant&intron_variant	NA	ENST00000242839.10:c.1285+5G>T	pathogenic&conflicting_interpretations_of_pathogenicity&likely_pathogenic	NA	NA	NA	5.255e-05	4.409e-05	5.621e-05	7.092e-05	112800	8	101790	7	1&1	NA	NA	NA	NA	YES	22.6	2.582665	rs370579582&CS982084	9536098&9671269&25497208&17576681&25617204	13-51973930-C-A	4.88180978465331	3.03495478574964	1	4645	8	112792	7
11	22236206	11:22236206:G:T	G	T	0.00516573013737798	24	4646	2323	0	24	1	protein_coding	Transcript	ANO5	ENSG00000171714	ENST00000324559	missense_variant	ENSP00000315371.9:p.Gly231Val	ENST00000324559.9:c.692G>T	pathogenic&pathogenic/likely_pathogenic&likely_pathogenic	deleterious_low_confidence(0.01)	probably_damaging(0.955)	0.001	0.000973	0.001456	0.001028	0.001234	113430	140	102424	125	1&1	NA	NA	NA	NA	YES	25.4	3.685845	rs137854523&CM101058	23757202&20096397&23193613&22402862&22980763&23041008&23606453&25891276&23663589&23670307	11-22236206-G-T	3.54789157786949	4.1861670481183	24	4622	140	113290	125
9	35657948	9:35657948:T:C	T	C	0.00258286995813251	12	4646	2323	0	12	1	ribozyme	Transcript	RMRP	ENSG00000277027	ENST00000363046	non_coding_transcript_exon_variant	NA	ENST00000363046.1:n.70A>G	pathogenic	NA	NA	NA	0.001498	0.0008819	0.0008737	0.0006234	49730	31	49692	31	1&1	NA	NA	NA	NA	YES	22	2.378181	rs199476103&CR011576	9156319&11207361&11940090&12888988&14569119&16097009&16838329&22420014&12107819&17701897&28094436&10026268&8034306&11006544&16254002	9-35657948-T-C	2.92875604732113	4.14319852122635	12	4634	31	49699	31
17	3656498	17:3656498:T:C	T	C	0.000215238993405364	1	4646	2323	0	1	1	protein_coding	Transcript	CTNS	ENSG00000040531	ENST00000046640	missense_variant	ENSP00000046640.4:p.Leu158Pro	ENST00000046640.9:c.473T>C	pathogenic	deleterious(0)	probably_damaging(0.999)	0	4.353e-05	6.169e-05	4.041e-05	7.161e-05	111722	8	101652	7	1&1	NA	NA	NA	NA	YES	25.9	3.812702	rs113994206&CM992157	15128704&20301574&10482956&12644911&28649545&28238446	17-3656498-T-C	3.48904187721453	3.00571140071728	1	4645	8	111714	7
5	137870830	5:137870830:C:T	C	T	0.000215238993405364	1	4646	2323	0	1	1	protein_coding	Transcript	MYOT	ENSG00000120729	ENST00000239926	missense_variant	ENSP00000239926.4:p.Ser60Phe	ENST00000239926.9:c.179C>T	pathogenic/likely_pathogenic&pathogenic	deleterious(0)	possibly_damaging(0.622)	NA	1.314e-05	2.94e-05	3.614e-05	7.185e-05	111336	8	100320	7	1&1&1	NA	NA	NA	NA	YES	25.2	3.644304	rs121908458&CM041092&CM041093	21361873&25208129&15111675&21676617&22349301&19590214&27618136&18653338&26842778&16793270&27854214&15947064&19225410&16684602&32041727&17784878	5-137870830-C-T	7.32105419746138	2.99567144614286	1	4645	8	111328	7
11	68049783	11:68049783:C:T	C	T	0.000430477986810729	2	4646	2323	0	2	1	protein_coding	Transcript	TCIRG1	ENSG00000110719	ENST00000265686	stop_gained	ENSP00000265686.3:p.Arg670Ter	ENST00000265686.8:c.2008C>T	pathogenic	NA	NA	NA	2.628e-05	2.94e-05	7.051e-05	0.0001214	82402	10	77532	10	1&1&1	HC	NA	NA	PERCENTILE:0.805455274769354&GERP_DIST:0&BP_DIST:481&DIST_FROM_LAST_EXON:403&50_BP_RULE:PASS&ANN_ORF:110.706&MAX_ORF:110.706	YES	33	5.088352	rs371263807&CM012808&COSV99049646	10888887&11532986&10942435&24535484&23721911&19448635&31949762&30431110	11-68049783-C-T	14.6421083949228	3.54594717307025	2	4644	10	82392	10
1	75745889	1:75745889:C:A	C	A	0.000430477986810729	2	4646	2323	0	2	1	protein_coding	Transcript	ACADM	ENSG00000117054	ENST00000370841	missense_variant	ENSP00000359878.5:p.Thr228Asn	ENST00000370841.9:c.683C>A	uncertain_significance&pathogenic/likely_pathogenic	deleterious_low_confidence(0.03)	possibly_damaging(0.739)	0.001	0.000171	0.0001323	0.0002945	0.0001232	113658	14	102644	13	1&1	NA	NA	NA	NA	YES	23.5	3.047868	rs149678400&CM042923	25741868&20434380&23842438&15171998&30626930&18450854&31836396	1-75745889-C-A	3.25380186553839	3.49413950333384	2	4644	14	113644	13
16	56894558	16:56894558:T:C	T	C	0.000430477986810729	2	4646	2323	0	2	1	protein_coding	Transcript	SLC12A3	ENSG00000070915	ENST00000563236	missense_variant	ENSP00000456149.2:p.Leu850Pro	ENST00000563236.6:c.2549T>C	pathogenic/likely_pathogenic&pathogenic	deleterious_low_confidence(0)	probably_damaging(0.967)	NA	0.0001643	0.0001323	0.0001155	0.0001232	113630	14	102630	12	1&1	NA	NA	NA	NA	YES	28.8	4.218051	rs121909379&CM961301	24088041&26633545&21415153&8528245&27582097&23328711&19016647	16-56894558-T-C	3.25380186553839	3.49413950333384	2	4644	14	113616	12
15	78109271	15:78109271:GGGGAGCCGAC:G	GGGGAGCCGAC	G	0.000430662999860942	2	4644	2322	0	2	1	protein_coding	Transcript	CIB2	ENSG00000136425	ENST00000258930	frameshift_variant	ENSP00000258930.3:p.Glu100AspfsTer28	ENST00000258930.8:c.300_309del	likely_pathogenic&pathogenic	NA	NA	NA	2.671e-05	4.429e-05	5.573e-05	0.0001233	113544	14	102540	13	1	HC	NA	NA	PERCENTILE:0.547872340425532&GERP_DIST:196.15176685378&BP_DIST:253&DIST_FROM_LAST_EXON:232&50_BP_RULE:PASS&ANN_ORF:1070.59&MAX_ORF:1070.59	YES	35	5.359943	rs765741202	26226137&26445815&26173970&29112224	15-78109271-GGGGAGCCGAC-G	9.72370738001676	3.49280616270026	2	4642	14	113530	13
12	56934150	12:56934150:C:T	C	T	0.000430477986810729	2	4646	2323	0	2	1	protein_coding	Transcript	SDR9C7	ENSG00000170426	ENST00000293502	missense_variant	ENSP00000293502.1:p.Gly38Arg	ENST00000293502.2:c.112G>A	likely_pathogenic	deleterious(0)	probably_damaging(1)	NA	2.628e-05	5.879e-05	5.574e-05	0.0001234	113476	14	102474	12	1&1	NA	NA	NA	NA	YES	25.9	3.815644	rs764593071&COSV99035912	NA	12-56934150-C-T	7.32229948648969	3.48847639230737	2	4644	14	113462	12
13	51946414	13:51946414:G:A	G	A	0.000430477986810729	2	4646	2323	0	2	1	protein_coding	Transcript	ATP7B	ENSG00000123191	ENST00000242839	missense_variant	ENSP00000242839.5:p.Thr977Met	ENST00000242839.10:c.2930C>T	pathogenic	deleterious_low_confidence(0)	NA	NA	0.0001116	8.817e-05	8.42e-05	0.0001237	113178	14	102204	14	1&1&1	NA	NA	NA	NA	YES	26.7	3.954229	rs72552255&CM111989&CM960129	25741868&23757202&7626145&11175281&15952988&18483695&21610751&21682854&23518715&20517649&98378&8938442&9671269&10502777&11857545&15967699&16283883&17461475&17717039&23551039&22692182&17272994&27022412&9837819&22774841&31059521&28753182&29163329&30230192&23774950&28488633	13-51946414-G-A	4.88236346615321	3.4800160615257	2	4644	14	113164	14
14	24259720	14:24259720:C:T	C	T	0.000215238993405364	1	4646	2323	0	1	1	protein_coding	Transcript	TGM1	ENSG00000092295	ENST00000206765	missense_variant	ENSP00000206765.6:p.Arg323Gln	ENST00000206765.11:c.968G>A	pathogenic	deleterious(0)	probably_damaging(0.952)	NA	2.63e-05	2.941e-05	4.08e-05	7.242e-05	110464	8	100908	8	1&1	NA	NA	NA	NA	YES	26.9	3.984071	rs121918717&CM951205	7824952&19241467&23278109&9545389&9261103&9593710&34782754	14-24259720-C-T	7.31856488967577	2.97209325331903	1	4645	8	110456	8
3	122261883	3:122261883:T:C	T	C	0.000645717023871839	3	4646	2323	0	3	1	protein_coding	Transcript	CASR	ENSG00000036828	ENST00000639785	missense_variant	ENSP00000491584.2:p.Ile283Thr	ENST00000639785.2:c.848T>C	pathogenic&uncertain_significance	deleterious(0.02)	benign(0.316)	NA	7.227e-05	0.0001617	0.0001034	0.000176	113650	20	102634	18	1&1	NA	NA	NA	NA	YES	26.3	3.889494	rs142745096&CM102218	19179454&20164288	3-122261883-T-C	3.99330255950426	3.66884672654454	3	4643	20	113630	18
13	38861446	13:38861446:G:A	G	A	0.00346469995565712	16	4618	2309	0	16	1	protein_coding	Transcript	FREM2	ENSG00000150893	ENST00000280481	missense_variant	ENSP00000280481.7:p.Arg2512His	ENST00000280481.9:c.7535G>A	uncertain_significance&likely_pathogenic	tolerated(0.07)	possibly_damaging(0.908)	0.001	0.0005732	0.0009906	0.0004774	0.0008533	113678	97	102664	89	1&1&1&1	NA	NA	NA	NA	YES	24	3.270968	rs61978626&CM1415425&COSV54853587&COSV99746312	25741868&24700879&30143558	13-38861446-G-A	3.49757718116003	4.06035386810867	16	4602	97	113581	89
6	161350208	6:161350208:C:T	C	T	0.000430477986810729	2	4646	2323	0	2	1	protein_coding	Transcript	PRKN	ENSG00000185345	ENST00000366898	missense_variant	ENSP00000355865.1:p.Gly430Asp	ENST00000366898.6:c.1289G>A	pathogenic&likely_pathogenic	deleterious(0)	probably_damaging(1)	NA	0.0001315	0.0002352	6.032e-05	0.0001248	112186	14	101858	13	1&1&1	NA	NA	NA	NA	YES	25.8	3.802959	rs191486604&CM010988&COSV105910591	30665447&26556299&16049031&10824074&12764051&15090472&18486522&20604804&20798600&21996382&23818421&25939424&26836416&20404107&11179010&16339143&30994895&23751051&31324919&33045815&32970363&30200940	6-161350208-C-T	1.83026354936534	3.44934284303469	2	4644	14	112172	13
1	39847247	1:39847247:G:A	G	A	0.00258398009464145	12	4644	2322	0	12	1	protein_coding	Transcript	TRIT1	ENSG00000043514	ENST00000316891	stop_gained	ENSP00000321810.5:p.Arg327Ter	ENST00000316891.10:c.979C>T	uncertain_significance&likely_pathogenic	NA	NA	NA	0.0005127	0.0007498	0.0004973	0.000651	113664	74	102680	69	1&1	HC	NA	NA	PERCENTILE:0.697293447293447&GERP_DIST:157.055207043886&BP_DIST:422&DIST_FROM_LAST_EXON:253&50_BP_RULE:PASS&ANN_ORF:458.85&MAX_ORF:458.85	YES	38	7.382875	rs144042123&COSV57550275	NA	1-39847247-G-A	3.4462257863983	3.96924745720652	12	4632	74	113590	69
3	33097008	3:33097008:T:TA	T	TA	0.000432525994256139	2	4624	2312	0	2	1	protein_coding	Transcript	GLB1	ENSG00000170266	ENST00000307363	splice_region_variant&intron_variant	NA	ENST00000307363.10:c.75+2dup	pathogenic	NA	NA	NA	0.0001971	0.0001029	0.0002012	0.0001279	109498	14	99222	13	1	NA	NA	NA	NA	YES	16.56	1.64721	rs587776525	9536098&8198123&8199591&17576681&21497194&29160035	3-33097008-T-TA	4.20336243203245	3.38175132334745	2	4622	14	109484	13
16	88835227	16:88835227:G:A	G	A	0.000215331994695589	1	4644	2322	0	1	1	protein_coding	Transcript	GALNS	ENSG00000141012	ENST00000268695	missense_variant	ENSP00000268695.5:p.Ser295Phe	ENST00000268695.10:c.884C>T	pathogenic&likely_pathogenic	deleterious_low_confidence(0)	probably_damaging(0.968)	NA	2.628e-05	4.409e-05	3.694e-05	7.388e-05	94748	7	86322	7	1&1	NA	NA	NA	NA	YES	24.1	3.27794	rs149239881&CM970596	16287098&15235041&9298823&27331011&34387910	16-88835227-G-A	4.88391913575842	2.9146182281482	1	4643	7	94741	7
15	80180230	15:80180230:G:A	G	A	0.00258286995813251	12	4646	2323	0	12	1	nonsense_mediated_decay	Transcript	FAH	ENSG00000103876	ENST00000561353	missense_variant&NMD_transcript_variant	ENSP00000454952.1:p.Ser56Asn	ENST00000561353.2:c.167G>A	pathogenic	deleterious_low_confidence(0.01)	benign(0.121)	0.001	0.0002694	0.0004999	0.0003717	0.0006578	112492	74	101902	74	1&1&1	NA	NA	NA	NA	NA	23.5	3.062409	rs80338901&CS930802&COSV55723079	25525159&23757202&25087612&22975760&9536098&11278491&20301688&8829657&9633815&12203990&21752152&23430822&25081276&25681080&11754109&15638932&7757089&22554029&1&8028615&8318997&8821854&9705236&23895425&29326876&27814443&17576681&28755192&30414057&26565546&23193487&29497141	15-80180230-G-A	5.1667732709192	3.92652775635832	12	4634	74	112418	74
12	124968543	12:124968543:G:C	G	C	0.00107619003392756	5	4646	2323	0	5	1	protein_coding	Transcript	DHX37	ENSG00000150990	ENST00000308736	missense_variant	ENSP00000311135.2:p.Leu467Val	ENST00000308736.7:c.1399C>G	likely_pathogenic&uncertain_significance	deleterious(0)	probably_damaging(0.998)	0	0.0002167	0.0004262	0.000188	0.0002913	113282	33	102518	29	1	NA	NA	NA	NA	YES	22.2	2.427237	rs149331610	NA	12-124968543-G-C	2.52508220067471	3.6944388394355	5	4641	33	113249	29
15	84643568	15:84643568:G:A	G	A	0.000430477986810729	2	4646	2323	0	2	1	protein_coding	Transcript	WDR73	ENSG00000177082	ENST00000434634	missense_variant	ENSP00000387982.3:p.His347Tyr	ENST00000434634.7:c.1039C>T	pathogenic	deleterious(0)	probably_damaging(0.994)	NA	NA	NA	4.073e-06	8.987e-06	111274	1	100698	1	1&1&1	NA	NA	NA	NA	YES	25.9	3.820998	rs754099015&CM1511035&COSV104421258	12030328&20531441&26123727&11391656	15-84643568-G-A	NA	47.9000764226915	2	4644	1	111273	1
5	74685373	5:74685373:AG:A	AG	A	0.00107619003392756	5	4646	2323	0	5	1	protein_coding	Transcript	HEXB	ENSG00000049860	ENST00000261416	frameshift_variant	ENSP00000261416.7:p.Val39TrpfsTer25	ENST00000261416.12:c.114del	pathogenic	NA	NA	NA	3.313e-05	5.897e-05	1.007e-05	2.385e-05	83846	2	78950	2	1	HC	NA	PHYLOCSF_WEAK	PERCENTILE:0.0682226211849192&GERP_DIST:-1128.2823986046&BP_DIST:1544&DIST_FROM_LAST_EXON:1487&50_BP_RULE:PASS&ANN_ORF:-667.012&MAX_ORF:-667.012	YES	17.68	1.838172	rs398123443	23757202&24461908&18758829&22191674&23046579&7550345	5-74685373-AG-A	18.2497886031467	45.1232718627908	5	4641	2	83844	2
9	2718604	9:2718604:TC:T	TC	T	0.000430477986810729	2	4646	2323	0	2	1	protein_coding	Transcript	KCNV2	ENSG00000168263	ENST00000382082	frameshift_variant	ENSP00000371514.3:p.Ser289TrpfsTer33	ENST00000382082.4:c.866del	pathogenic	NA	NA	NA	NA	NA	8.104e-06	9.04e-06	110620	1	100630	1	1&1&1	HC	NA	NA	PERCENTILE:0.528693528693529&GERP_DIST:192.631984114647&BP_DIST:771&DIST_FROM_LAST_EXON:490&50_BP_RULE:PASS&ANN_ORF:6640.51&MAX_ORF:6640.51	YES	22	2.537732	rs758877996&CD075451&COSV66055956	18235024&16909397	9-2718604-TC-T	NA	47.6192463286205	2	4644	1	110619	1
17	80112920	17:80112920:G:A	G	A	0.000430477986810729	2	4646	2323	0	2	1	protein_coding	Transcript	GAA	ENSG00000171298	ENST00000302262	missense_variant	ENSP00000305692.3:p.Asp645Asn	ENST00000302262.8:c.1933G>A	pathogenic	deleterious(0)	probably_damaging(1)	NA	1.314e-05	0	8.25e-06	9.154e-06	109242	1	99670	1	1&1&1&1	NA	NA	NA	NA	YES	32	4.463448	rs368438393&CM074186&CM950516&CM980804	17616415&9535769&17723315&18429042&19862843&24715333&22538254&24269976&7695647&12897283&15145338&20830524&18425781&23787031&26497565&25687635&25139343&21039225&29122469&27927596&21439876	17-80112920-G-A	Inf	47.026216605935	2	4644	1	109241	1
19	48306325	19:48306325:T:C	T	C	0.00150667002890259	7	4646	2323	0	7	1	protein_coding	Transcript	ODAD1	ENSG00000105479	ENST00000674294	splice_acceptor_variant	NA	ENST00000674294.1:c.598-2A>G	pathogenic	NA	NA	NA	2.632e-05	4.413e-05	1.94e-05	3.337e-05	59942	2	56664	2	1&1	HC	NA	NAGNAG_SITE	INTRON_SIZE:5229	YES	32	4.468611	rs606231239&CS130279	23261302&23261303&16199547	19-48306325-T-C	34.1416276660456	45.1504353881507	7	4639	2	59940	2
15	44669869	15:44669869:G:A	G	A	0.000215238993405364	1	4646	2323	0	1	1	protein_coding	Transcript	PATL2	ENSG00000229474	ENST00000682850	stop_gained	ENSP00000508024.1:p.Arg262Ter	ENST00000682850.1:c.784C>T	likely_pathogenic	NA	NA	NA	NA	NA	0	0	59670	0	56406	0	1&1	HC	NA	NA	PERCENTILE:0.480392156862745&GERP_DIST:308.715008692071&BP_DIST:841&DIST_FROM_LAST_EXON:823&50_BP_RULE:PASS&PHYLOCSF_TOO_SHORT	YES	36	6.753362	rs1351320025&COSV71384680	28965849	15-44669869-G-A	NA	Inf	1	4645	0	59670	0
1	215640723	1:215640723:G:A	G	A	0.00107619003392756	5	4646	2323	0	5	1	protein_coding	Transcript	USH2A	ENSG00000042781	ENST00000307340	stop_gained	ENSP00000305941.3:p.Arg4935Ter	ENST00000307340.8:c.14803C>T	pathogenic	NA	NA	NA	1.323e-05	2.946e-05	1.193e-05	2.639e-05	113660	3	102644	3	1&1&1	HC	NA	NA	PERCENTILE:0.948363123838811&GERP_DIST:-98.2596272230148&BP_DIST:802&DIST_FROM_LAST_EXON:713&50_BP_RULE:PASS&ANN_ORF:640.258&MAX_ORF:640.258	YES	51	9.702076	rs146733615&CM073405&COSV56338865	24033266&10909849&20507924&17405132&18641288&25649381&10729113&18665195&24498627&18665192&29142287	1-215640723-G-A	36.5305510498153	40.7802210658416	5	4641	3	113657	3
1	119415448	1:119415448:C:A	C	A	0.00107619003392756	5	4646	2323	0	5	1	protein_coding	Transcript	HSD3B2	ENSG00000203859	ENST00000369416	missense_variant	ENSP00000358424.3:p.Ala10Glu	ENST00000369416.4:c.29C>A	pathogenic	deleterious(0)	probably_damaging(0.97)	NA	6.575e-06	1.47e-05	1.195e-05	2.642e-05	113544	3	102528	3	1&1&1	NA	NA	NA	NA	YES	23.7	3.123816	rs28934880&CM001196&CM993167	26288759&10843183	1-119415448-C-A	73.2102063896299	40.7339149859031	5	4641	3	113541	3
15	43238857	15:43238857:GT:G	GT	G	0.00107619003392756	5	4646	2323	0	5	1	protein_coding	Transcript	TGM5	ENSG00000104055	ENST00000220420	frameshift_variant	ENSP00000220420.5:p.Asp435AlafsTer24	ENST00000220420.10:c.1304del	pathogenic	NA	NA	NA	NA	NA	1.194e-05	2.643e-05	113516	3	102510	3	1	HC	NA	NA	PERCENTILE:0.602866389274156&GERP_DIST:48.7906492994203&BP_DIST:855&DIST_FROM_LAST_EXON:702&50_BP_RULE:PASS&ANN_ORF:1475.03&MAX_ORF:1475.03	YES	27.7	4.400516	rs758505358	NA	15-43238857-GT-G	NA	40.7185029862868	5	4641	3	113513	3
8	144413508	8:144413508:CTCACCTGGGCTCAG:C	CTCACCTGGGCTCAG	C	0.000215238993405364	1	4646	2323	0	1	1	protein_coding	Transcript	SLC39A4	ENSG00000147804	ENST00000301305	splice_donor_variant&splice_donor_region_variant&coding_sequence_variant&intron_variant	NA	ENST00000301305.8:c.1465_1474+4del	likely_pathogenic&pathogenic	NA	NA	NA	4.598e-05	8.819e-05	0	0	59448	0	56610	0	1	HC	NA	NA	INTRON_SIZE:123	YES	23.7	3.242577	rs782563835	12032886&12955721&21762381	8-144413508-CTCACCTGGGCTCAG-C	2.4406281143595	Inf	1	4645	0	59448	0
8	64596913	8:64596913:C:T	C	T	0.0010785199701786	5	4636	2318	0	5	1	protein_coding	Transcript	CYP7B1	ENSG00000172817	ENST00000310193	missense_variant	ENSP00000310721.3:p.Arg417His	ENST00000310193.4:c.1250G>A	pathogenic&likely_pathogenic	deleterious(0)	probably_damaging(1)	NA	5.259e-05	2.941e-05	2.8e-05	2.652e-05	113104	3	102184	2	1&1	NA	NA	NA	NA	YES	29.3	4.265196	rs121908611&CM080184	18252231&19439420&22384504&7987300&21567895&21541746&24658845	8-64596913-C-T	36.6718792988305	40.6681738378056	5	4631	3	113101	2
1	97305283	1:97305283:G:A	G	A	0.00107666000258178	5	4644	2322	0	5	1	protein_coding	Transcript	DPYD	ENSG00000188641	ENST00000370192	stop_gained	ENSP00000359211.3:p.Arg759Ter	ENST00000370192.8:c.2275C>T	pathogenic/likely_pathogenic&likely_pathogenic	NA	NA	NA	5.271e-05	7.361e-05	2.792e-05	2.649e-05	113242	3	102228	3	1&1&1	HC	NA	NA	PERCENTILE:0.739116309291748&GERP_DIST:592.777732145786&BP_DIST:798&DIST_FROM_LAST_EXON:628&50_BP_RULE:PASS&ANN_ORF:826.927&MAX_ORF:826.927	YES	37	7.096102	rs759372918&CM147506&COSV64593779	25087612&29778030	1-97305283-G-A	14.626545341418	40.6440167075038	5	4639	3	113239	3
10	110784340	10:110784340:G:T	G	T	0.000215238993405364	1	4646	2323	0	1	1	protein_coding	Transcript	RBM20	ENSG00000203867	ENST00000369519	splice_acceptor_variant	NA	ENST00000369519.4:c.1338-1G>T	uncertain_significance&likely_pathogenic	NA	NA	NA	1.972e-05	2.94e-05	0	0	59368	0	56108	0	1	HC	NA	NA	INTRON_SIZE:913	YES	33	4.948058	rs1265727354	16199547	10-110784340-G-T	7.32105419746138	Inf	1	4645	0	59368	0
12	8605308	12:8605308:G:A	G	A	0.00107619003392756	5	4646	2323	0	5	1	protein_coding	Transcript	AICDA	ENSG00000111732	ENST00000229335	missense_variant	ENSP00000229335.6:p.Arg112Cys	ENST00000229335.11:c.334C>T	pathogenic	deleterious(0)	probably_damaging(0.999)	NA	6.568e-06	1.47e-05	1.604e-05	2.652e-05	113114	3	102152	3	1&1&1	NA	NA	NA	NA	YES	32	4.570387	rs1057520542&CM004604&COSV57565448	NA	12-8605308-G-A	73.2102063896299	40.5803180214012	5	4641	3	113111	3
2	73599501	2:73599501:T:TGTTA	T	TGTTA	0.00107619003392756	5	4646	2323	0	5	1	protein_coding	Transcript	ALMS1	ENSG00000116127	ENST00000613296	frameshift_variant	ENSP00000482968.1:p.Asn3884LeufsTer9	ENST00000613296.6:c.11648_11649insGTTA	pathogenic	NA	NA	NA	NA	NA	1.205e-05	2.659e-05	112826	3	101810	3	1&1	HC	NA	PHYLOCSF_WEAK	PERCENTILE:0.93131846166147&GERP_DIST:64.7166348110885&BP_DIST:852&DIST_FROM_LAST_EXON:808&50_BP_RULE:PASS&ANN_ORF:-240.875&MAX_ORF:-240.875	YES	35	5.831474	rs760264695&CI156328	17594715&25846608&26111748&30064963	2-73599501-T-TGTTA	NA	40.4734875489868	5	4641	3	112823	3
17	41767386	17:41767386:T:C	T	C	0.00172190996818244	8	4646	2323	0	8	1	protein_coding	Transcript	JUP	ENSG00000173801	ENST00000393931	missense_variant	ENSP00000377508.3:p.Glu301Gly	ENST00000393931.8:c.902A>G	likely_pathogenic&uncertain_significance	deleterious_low_confidence(0.01)	probably_damaging(0.939)	NA	NA	NA	1.99e-05	4.399e-05	113662	5	102678	5	1&1	NA	NA	NA	NA	YES	32	4.460326	rs782058451&CM149166	24033266&24884844&28098346	17-41767386-T-C	NA	39.1432136436109	8	4638	5	113657	5
15	71811810	15:71811810:G:A	G	A	0.000215238993405364	1	4646	2323	0	1	1	protein_coding	Transcript	NR2E3	ENSG00000278570	ENST00000617575	missense_variant	ENSP00000482504.1:p.Arg97His	ENST00000617575.5:c.290G>A	pathogenic	deleterious(0)	probably_damaging(1)	NA	1.971e-05	4.411e-05	0	0	58400	0	55494	0	1&1&1	NA	NA	NA	NA	YES	31	4.397199	rs1489149705&CM000533&COSV100489463	25356976&10655056&19823680&19898638&12963616	15-71811810-G-A	4.87959631388267	Inf	1	4645	0	58400	0
1	103536183	1:103536183:C:T	C	T	0.000215424006455578	1	4642	2321	0	1	1	protein_coding	Transcript	RNPC3	ENSG00000185946	ENST00000423855	stop_gained	ENSP00000391432.1:p.Arg205Ter	ENST00000423855.7:c.613C>T	pathogenic	NA	NA	NA	3.288e-05	4.414e-05	0	0	58110	0	55908	0	1	HC	NA	NA	PERCENTILE:0.394465894465894&GERP_DIST:751.949773719907&BP_DIST:1138&DIST_FROM_LAST_EXON:1079&50_BP_RULE:PASS&ANN_ORF:368.766&MAX_ORF:368.766	YES	36	6.607459	rs939646611	NA	1-103536183-C-T	4.88047137416352	Inf	1	4641	0	58110	0
7	150947419	7:150947419:TG:T	TG	T	0.000215331994695589	1	4644	2322	0	1	1	protein_coding	Transcript	KCNH2	ENSG00000055118	ENST00000262186	frameshift_variant	ENSP00000262186.5:p.Ser1021AlafsTer36	ENST00000262186.10:c.3060del	likely_pathogenic&pathogenic	NA	NA	NA	NA	NA	0	0	58106	0	56676	0	1&1	HC	NA	NA	PERCENTILE:0.879310344827586&GERP_DIST:366.320558226109&BP_DIST:418&DIST_FROM_LAST_EXON:269&50_BP_RULE:PASS&ANN_ORF:1257.93&MAX_ORF:1257.93	YES	24.6	3.642999	rs864622174&CD139907	23631430	7-150947419-TG-T	NA	Inf	1	4643	0	58106	0
9	136371375	9:136371375:A:G	A	G	0.00193715002387762	9	4646	2323	0	9	1	protein_coding	Transcript	CARD9	ENSG00000187796	ENST00000371732	missense_variant	ENSP00000360797.5:p.Tyr91His	ENST00000371732.10:c.271T>C	uncertain_significance&likely_pathogenic	deleterious(0)	probably_damaging(0.999)	NA	1.972e-05	4.41e-05	2.213e-05	4.973e-05	100534	5	92530	5	1&1	NA	NA	NA	NA	YES	26.1	3.850897	rs921151054&CM145005	26521038&24704721	9-136371375-A-G	43.9263043963179	38.9533485597752	9	4637	5	100529	5
22	41515536	22:41515536:G:T	G	T	0.00107805000152439	5	4638	2319	0	5	1	protein_coding	Transcript	ACO2	ENSG00000100412	ENST00000216254	splice_donor_variant	NA	ENST00000216254.9:c.684+1G>T	pathogenic/likely_pathogenic	NA	NA	NA	6.572e-06	1.47e-05	1.228e-05	2.721e-05	110234	3	99308	3	1	HC	NA	NA	INTRON_SIZE:231	YES	36	6.423322	rs747330606	32519519&30689204&16199547	22-41515536-G-T	73.3367347975775	39.6196251938401	5	4633	3	110231	3
15	74897050	15:74897050:G:A	G	A	0.00193715002387762	9	4646	2323	0	9	1	protein_coding	Transcript	MPI	ENSG00000178802	ENST00000352410	missense_variant	ENSP00000318318.6:p.Arg295His	ENST00000352410.9:c.884G>A	pathogenic	deleterious(0)	probably_damaging(1)	NA	2.63e-05	1.47e-05	3.182e-05	5.276e-05	113728	6	102712	5	1&1	NA	NA	NA	NA	YES	32	4.559991	rs28928906&CM023097	3080572&12414827	15-74897050-G-A	131.778913188954	36.7162627725099	9	4637	6	113722	5
15	45069019	15:45069019:G:-	G	-	0.00324113992974162	15	4628	2314	0	15	1	protein_coding	Transcript	SORD	ENSG00000140263	ENST00000267814	frameshift_variant	ENSP00000267814.9:p.Ala253GlnfsTer27	ENST00000267814.14:c.753del	likely_pathogenic&pathogenic	NA	NA	NA	0.004378	0.004892	8.527e-05	9.014e-05	110944	10	101612	10	1	HC	NA	NA	PERCENTILE:0.701117318435754&GERP_DIST:130.905495494604&BP_DIST:319&DIST_FROM_LAST_EXON:154&50_BP_RULE:PASS&ANN_ORF:982.037&MAX_ORF:982.037	YES	6.156	0.378197	rs55901542	32367058&33875678&33397963&33381078	15-45069019-G--	0.662538824558794	35.9567331899448	15	4613	10	110934	10
10	78007761	10:78007761:C:T	C	T	0.00129142997320741	6	4646	2323	0	6	1	protein_coding	Transcript	POLR3A	ENSG00000148606	ENST00000372371	missense_variant	ENSP00000361446.3:p.Gly672Glu	ENST00000372371.8:c.2015G>A	pathogenic	deleterious(0)	probably_damaging(0.982)	0.001	1.971e-05	1.47e-05	1.988e-05	3.516e-05	113758	4	102742	4	1&1	NA	NA	NA	NA	YES	26.5	3.933473	rs267608670&CM117044	21855841&22855961&20640464&25339210	10-78007761-C-T	87.8523791297561	36.7300902504953	6	4640	4	113754	4
9	132296909	9:132296909:A:C	A	C	0.00129142997320741	6	4646	2323	0	6	1	protein_coding	Transcript	SETX	ENSG00000107290	ENST00000224140	missense_variant	ENSP00000224140.5:p.Leu1976Arg	ENST00000224140.6:c.5927T>G	pathogenic	deleterious(0)	probably_damaging(0.984)	NA	1.971e-05	1.47e-05	1.591e-05	3.517e-05	113734	4	102720	3	1&1	NA	NA	NA	NA	YES	26.6	3.941646	rs121434379&CM050777	15732101&17159128	9-132296909-A-C	87.8523791297561	36.7196466649819	6	4640	4	113730	3
2	190246153	2:190246153:C:T	C	T	0.00129199004732072	6	4644	2322	0	6	1	protein_coding	Transcript	HIBCH	ENSG00000198130	ENST00000359678	splice_donor_variant	NA	ENST00000359678.10:c.809+1G>A	likely_pathogenic	NA	NA	NA	5.265e-05	0.0001177	1.604e-05	3.557e-05	112446	4	101564	4	1	HC	NA	NA	INTRON_SIZE:1185	YES	33	5.098425	rs143746450	17160907&26163321&16199547	2-190246153-C-T	10.9769757631327	36.3224640798629	6	4638	4	112442	4
9	131509781	9:131509781:CAG:C	CAG	C	0.000645717023871839	3	4646	2323	0	3	1	protein_coding	Transcript	POMT1	ENSG00000130714	ENST00000402686	frameshift_variant	ENSP00000385797.4:p.Val195ArgfsTer136	ENST00000402686.8:c.579_580del	likely_pathogenic&pathogenic	NA	NA	NA	5.912e-05	2.94e-05	7.952e-06	1.758e-05	113770	2	102754	2	1	HC	NA	NA	PERCENTILE:0.266299357208448&GERP_DIST:267.036066209152&BP_DIST:1586&DIST_FROM_LAST_EXON:1412&50_BP_RULE:PASS&ANN_ORF:315.355&MAX_ORF:315.355	YES	27	4.286199	rs1032439203	12369018&16575835&15637732	9-131509781-CAG-C	21.9631640772734	36.7302061360545	3	4643	2	113768	2
11	17527256	11:17527256:G:A	G	A	0.000645717023871839	3	4646	2323	0	3	1	protein_coding	Transcript	USH1C	ENSG00000006611	ENST00000005226	stop_gained	ENSP00000005226.7:p.Arg155Ter	ENST00000005226.12:c.463C>T	pathogenic&likely_pathogenic	NA	NA	NA	1.337e-05	2.966e-05	7.956e-06	1.759e-05	113730	2	102724	2	1&1	HC	NA	NA	PERCENTILE:0.171481481481481&GERP_DIST:2671.20386553016&BP_DIST:2215&DIST_FROM_LAST_EXON:2171&50_BP_RULE:PASS&ANN_ORF:755.276&MAX_ORF:755.276	YES	37	7.289399	rs377145777&CM074628	25525159&25356976&27460420&17407589&20301442&21203349&25468891&10973247&34440441	11-17527256-G-A	21.770634655153	36.7093248363752	3	4643	2	113728	2
20	45898065	20:45898065:G:A	G	A	0.000645717023871839	3	4646	2323	0	3	1	protein_coding	Transcript	CTSA	ENSG00000064601	ENST00000646241	missense_variant	ENSP00000493613.2:p.Gly439Ser	ENST00000646241.3:c.1315G>A	pathogenic	deleterious(0)	probably_damaging(1)	NA	NA	NA	1.193e-05	1.759e-05	113724	2	102732	2	1&1&1	NA	NA	NA	NA	YES	26	3.840973	rs137854547&CM961143&COSV99509770	1756715&8968752&33147747	20-45898065-G-A	NA	36.7093248363752	3	4643	2	113722	2
18	60371857	18:60371857:G:A	G	A	0.000645717023871839	3	4646	2323	0	3	1	protein_coding	Transcript	MC4R	ENSG00000166603	ENST00000299766	missense_variant	ENSP00000299766.3:p.Arg165Trp	ENST00000299766.5:c.493C>T	likely_pathogenic	deleterious(0)	probably_damaging(0.999)	NA	1.315e-05	2.94e-05	1.99e-05	1.76e-05	113658	2	102656	2	1&1&1&1	NA	NA	NA	NA	YES	27.7	4.089512	rs13447332&CM121075&CM990834&COSV55352467	12690102&10199800&16507637&16752916&10903341&27222505&29970488&32185475&30991789	18-60371857-G-A	21.9631640772734	36.6884672654454	3	4643	2	113656	2
21	44901671	21:44901671:G:A	G	A	0.000645717023871839	3	4646	2323	0	3	1	protein_coding	Transcript	ITGB2	ENSG00000160255	ENST00000652462	stop_gained	ENSP00000498780.1:p.Arg188Ter	ENST00000652462.1:c.562C>T	pathogenic	NA	NA	NA	1.314e-05	0	3.581e-05	1.761e-05	113584	2	102570	2	1&1	HC	NA	NA	PERCENTILE:0.243290043290043&GERP_DIST:-1393.84620075433&BP_DIST:1738&DIST_FROM_LAST_EXON:1676&50_BP_RULE:PASS&PHYLOCSF_TOO_SHORT	YES	34	5.384605	rs148877937&CM065288	16595236&25703682&22134107&30412664&21103413	21-44901671-G-A	Inf	36.6676333828415	3	4643	2	113582	2
15	44648985	15:44648985:CAAACA:C	CAAACA	C	0.000645717023871839	3	4646	2323	0	3	1	protein_coding	Transcript	SPG11	ENSG00000104133	ENST00000261866	frameshift_variant	ENSP00000261866.7:p.Leu493TrpfsTer63	ENST00000261866.12:c.1478_1482del	likely_pathogenic&pathogenic	NA	NA	NA	6.581e-06	1.471e-05	7.962e-06	1.761e-05	113540	2	102540	2	1	HC	NA	NA	PERCENTILE:0.202127659574468&GERP_DIST:3522.45080566071&BP_DIST:5817&DIST_FROM_LAST_EXON:5637&50_BP_RULE:PASS&ANN_ORF:864.693&MAX_ORF:864.693	YES	27.3	4.339732	rs758015273	19105190&20110243&22154821	15-44648985-CAAACA-C	43.8964666126335	36.6676333828415	3	4643	2	113538	2
2	127423317	2:127423317:G:GC	G	GC	0.00086281297262758	4	4636	2318	0	4	1	protein_coding	Transcript	PROC	ENSG00000115718	ENST00000234071	frameshift_variant	ENSP00000234071.4:p.His149ProfsTer13	ENST00000234071.8:c.444_445insC	pathogenic	NA	NA	NA	NA	NA	6.836e-06	1.894e-05	52806	1	51126	1	1&1	HC	NA	PHYLOCSF_WEAK	PERCENTILE:0.32034632034632&GERP_DIST:-422.715967553294&BP_DIST:938&DIST_FROM_LAST_EXON:349&50_BP_RULE:PASS&ANN_ORF:-40.381&MAX_ORF:-40.381	YES	24.2	3.496891	rs772629538&CI941906	NA	2-127423317-G-GC	NA	45.5550671925861	4	4632	1	52805	1
11	89284852	11:89284852:C:T	C	T	0.000646552012767643	3	4640	2320	0	3	1	protein_coding	Transcript	TYR	ENSG00000077498	ENST00000263321	missense_variant	ENSP00000263321.4:p.Arg422Trp	ENST00000263321.6:c.1264C>T	pathogenic/likely_pathogenic&likely_pathogenic	deleterious(0.02)	probably_damaging(0.993)	NA	3.952e-05	7.366e-05	1.597e-05	1.769e-05	113078	2	102074	2	1&1	NA	NA	NA	NA	YES	26.4	3.901363	rs749979474&CM033061	13680365	11-89284852-C-T	8.77751850078255	36.5490114622749	3	4637	2	113076	2
2	201711091	2:201711091:C:T	C	T	0.000645717023871839	3	4646	2323	0	3	1	protein_coding	Transcript	ALS2	ENSG00000003393	ENST00000264276	missense_variant	ENSP00000264276.6:p.Arg1341His	ENST00000264276.11:c.4022G>A	uncertain_significance&likely_pathogenic	deleterious_low_confidence(0)	benign(0.368)	NA	1.316e-05	1.47e-05	1.608e-05	1.771e-05	112902	2	101890	1	1&1	NA	NA	NA	NA	YES	25.3	3.667872	rs761291489&COSV51884067	25741868	2-201711091-C-T	43.9263281545469	36.460588586778	3	4643	2	112900	1
7	66087380	7:66087380:C:T	C	T	0.000645717023871839	3	4646	2323	0	3	1	protein_coding	Transcript	ASL	ENSG00000126522	ENST00000304874	stop_gained	ENSP00000307188.9:p.Arg217Ter	ENST00000304874.14:c.649C>T	pathogenic	NA	NA	NA	4.608e-05	7.36e-05	1.224e-05	1.773e-05	112814	2	102576	2	1&1&1	HC	NA	NA	PERCENTILE:0.465232974910394&GERP_DIST:660.515169945359&BP_DIST:738&DIST_FROM_LAST_EXON:594&50_BP_RULE:PASS&ANN_ORF:282.851&MAX_ORF:282.851	YES	39	7.866144	rs369879957&CM141233&COSV59189207	24166829&2263616&30285816&31990680	7-66087380-C-T	8.77332912869347	36.4194598912487	3	4643	2	112812	2
1	21563266	1:21563266:C:T	C	T	0.000645717023871839	3	4646	2323	0	3	1	protein_coding	Transcript	ALPL	ENSG00000162551	ENST00000374840	missense_variant	ENSP00000363973.3:p.Arg152Cys	ENST00000374840.8:c.454C>T	uncertain_significance&likely_pathogenic	deleterious(0)	benign(0.024)	NA	6.583e-06	1.473e-05	8.023e-06	1.782e-05	112210	2	101696	2	1&1&1	NA	NA	NA	NA	YES	23.6	3.076117	rs200621180&CM128799&COSV66380680	22014174&23791648&32160374&32066479	1-21563266-C-T	43.8368651644154	36.2355232251313	3	4643	2	112208	2
5	90627715	5:90627715:CT:C	CT	C	0.000657894997857511	3	4560	2280	0	3	1	protein_coding	Transcript	ADGRV1	ENSG00000164199	ENST00000405460	frameshift_variant	ENSP00000384582.2:p.Ser394HisfsTer12	ENST00000405460.9:c.1178del	likely_pathogenic&pathogenic	NA	NA	NA	NA	NA	8.324e-06	1.816e-05	110112	2	99184	2	1	HC	NA	NA	PERCENTILE:0.0622588658104751&GERP_DIST:5621.39100140854&BP_DIST:17660&DIST_FROM_LAST_EXON:17542&50_BP_RULE:PASS&ANN_ORF:2692.41&MAX_ORF:2692.41	YES	27.5	4.36399	rs1400695342	22135276&26667666&26226137&19357117&22147658&30029497&32467589	5-90627715-CT-C	NA	36.227698119907	3	4557	2	110110	2
8	144054638	8:144054638:TG:T	TG	T	0.000645717023871839	3	4646	2323	0	3	1	protein_coding	Transcript	OPLAH	ENSG00000178814	ENST00000618853	frameshift_variant	ENSP00000480476.1:p.His870ThrfsTer28	ENST00000618853.5:c.2608del	pathogenic	NA	NA	NA	6.593e-06	0	1.214e-05	1.793e-05	111530	2	101668	2	1&1	HC	NA	NA	PERCENTILE:0.674424618567365&GERP_DIST:379.89875189662&BP_DIST:1251&DIST_FROM_LAST_EXON:1105&50_BP_RULE:PASS&ANN_ORF:1269.45&MAX_ORF:1269.45	YES	24.3	3.544299	rs781956288&CD1610883	21651516	8-144054638-TG-T	Inf	36.0132194016642	3	4643	2	111528	2
3	52346755	3:52346755:TTAAC:T	TTAAC	T	0.000645717023871839	3	4646	2323	0	3	1	protein_coding	Transcript	DNAH1	ENSG00000114841	ENST00000420323	frameshift_variant	ENSP00000401514.2:p.Asn648AlafsTer36	ENST00000420323.7:c.1941_1944del	pathogenic	NA	NA	NA	1.314e-05	2.94e-05	8.12e-06	1.803e-05	110912	2	100094	2	1	HC	NA	NA	PERCENTILE:0.151898734177215&GERP_DIST:3803.55194675326&BP_DIST:10790&DIST_FROM_LAST_EXON:10669&50_BP_RULE:PASS&ANN_ORF:1738.17&MAX_ORF:1738.17	YES	28.9	4.547525	rs1297408310	NA	3-52346755-TTAAC-T	21.9631640772734	35.8134788614442	3	4643	2	110910	2
4	109746221	4:109746221:C:G	C	G	0.00150667002890259	7	4646	2323	0	7	1	protein_coding	Transcript	CFI	ENSG00000205403	ENST00000394634	splice_donor_variant	NA	ENST00000394634.7:c.1429+1G>C	likely_pathogenic	NA	NA	NA	2.629e-05	5.88e-05	2.786e-05	4.399e-05	113656	5	102640	4	1&1	HC	NA	NA	INTRON_SIZE:3626	YES	33	5.104492	rs368555424&CS131615	24036952&16199547&22710145&19065647&28455885&23421077	4-109746221-C-G	25.623639947323	34.2502848125163	7	4639	5	113651	4
15	39967475	15:39967475:T:TG	T	TG	0.00150667002890259	7	4646	2323	0	7	1	protein_coding	Transcript	EIF2AK4	ENSG00000128829	ENST00000263791	frameshift_variant	ENSP00000263791.5:p.Val385GlyfsTer30	ENST00000263791.10:c.1149_1150insG	pathogenic	NA	NA	NA	1.972e-05	2.94e-05	2.404e-05	4.414e-05	113274	5	102258	5	1	HC	NA	NA	PERCENTILE:0.232121212121212&GERP_DIST:3549.5905524157&BP_DIST:3770&DIST_FROM_LAST_EXON:3713&50_BP_RULE:PASS&ANN_ORF:3676.49&MAX_ORF:3676.49	YES	34	5.15765	rs775819448	24292273&24135949&29743074&24310610&12215525&28972005	15-39967475-T-TG	51.2472798946459	34.1338928160986	7	4639	5	113269	5
16	84036701	16:84036701:C:A	C	A	0.00150667002890259	7	4646	2323	0	7	1	protein_coding	Transcript	SLC38A8	ENSG00000166558	ENST00000299709	splice_donor_variant	NA	ENST00000299709.8:c.388+1G>T	pathogenic	NA	NA	NA	NA	NA	1.994e-05	4.415e-05	113260	5	102346	5	1	HC	NA	NA	INTRON_SIZE:3232	YES	33	5.262487	rs149436446	NA	16-84036701-C-A	NA	34.1261614700473	7	4639	5	113255	5
2	218892820	2:218892820:C:G	C	G	0.000430477986810729	2	4646	2323	0	2	1	protein_coding	Transcript	WNT10A	ENSG00000135925	ENST00000258411	stop_gained	ENSP00000258411.3:p.Ser268Ter	ENST00000258411.8:c.803C>G	pathogenic	NA	NA	NA	NA	NA	4.746e-06	1.107e-05	90330	1	84152	1	1&1	HC	NA	NA	PERCENTILE:0.640350877192982&GERP_DIST:183.416687583923&BP_DIST:451&DIST_FROM_LAST_EXON:-46&50_BP_RULE:FAIL&ANN_ORF:3273.87&MAX_ORF:3273.87	YES	40	7.899595	rs886039454&COSV99297672	24902757	2-218892820-C-G	NA	38.8869003442393	2	4644	1	90329	1
16	549467	16:549467:C:T	C	T	0.00107619003392756	5	4646	2323	0	5	1	protein_coding	Transcript	CAPN15	ENSG00000103326	ENST00000219611	missense_variant	ENSP00000219611.2:p.Ser613Leu	ENST00000219611.7:c.1838C>T	uncertain_significance&pathogenic	deleterious_low_confidence(0.02)	probably_damaging(0.999)	NA	6.58e-06	1.471e-05	1.421e-05	3.142e-05	95480	3	88984	3	1	NA	NA	NA	NA	YES	28.1	4.142286	rs374949685	32885237	16-549467-C-T	73.1604373846064	34.2517515572107	5	4641	3	95477	3
11	17531431	11:17531431:C:T	C	T	0.00258286995813251	12	4646	2323	0	12	1	protein_coding	Transcript	USH1C	ENSG00000006611	ENST00000005226	synonymous_variant	ENSP00000005226.7:p.Val72%3D	ENST00000005226.12:c.216G>A	pathogenic&likely_pathogenic	NA	NA	NA	2.628e-05	5.879e-05	3.585e-05	7.93e-05	113500	9	102572	7	1&1	NA	NA	NA	NA	YES	22	2.376139	rs151045328&CS002472	24033266&18665195&17407589&15660226&20301442&21436283&11139240&25468891&10973248&11239869&11810303&12630964&15578223&17174357&20095043&23380860	11-17531431-C-T	43.9338315722488	32.5708695855297	12	4634	9	113491	7
1	197356926	1:197356926:C:T	C	T	0.000860955973621458	4	4646	2323	0	4	1	protein_coding	Transcript	CRB1	ENSG00000134376	ENST00000367400	stop_gained	ENSP00000356370.3:p.Gln362Ter	ENST00000367400.8:c.1084C>T	pathogenic	NA	NA	NA	1.971e-05	4.409e-05	1.193e-05	2.637e-05	113762	3	102746	2	1&1&1	HC	NA	NA	PERCENTILE:0.256811182184317&GERP_DIST:-2452.39355136454&BP_DIST:3130&DIST_FROM_LAST_EXON:2915&50_BP_RULE:PASS&ANN_ORF:500.87&MAX_ORF:500.87	YES	34	5.514223	rs778627080&CM060946&COSV66350233	10508521&22065545&23379534&26957898&25412400&29391521&16505055&28041643	1-197356926-C-T	19.5272391386132	32.6490699135934	4	4642	3	113759	2
22	40365030	22:40365030:T:C	T	C	0.000860955973621458	4	4646	2323	0	4	1	protein_coding	Transcript	ADSL	ENSG00000239900	ENST00000623063	missense_variant	ENSP00000485525.1:p.Ser448Pro	ENST00000623063.3:c.1342T>C	pathogenic/likely_pathogenic	deleterious_low_confidence(0)	possibly_damaging(0.582)	NA	6.572e-06	1.47e-05	1.988e-05	2.637e-05	113756	3	102740	3	1&1	NA	NA	NA	NA	YES	24.8	3.525835	rs771121666&CM068480	25741868&24781210&16839792	22-40365030-T-C	58.568433579691	32.6490699135934	4	4642	3	113753	3
6	42978335	6:42978335:AAGCGCCAGTCCGTC:A	AAGCGCCAGTCCGTC	A	0.000860955973621458	4	4646	2323	0	4	1	protein_coding	Transcript	PEX6	ENSG00000124587	ENST00000304611	frameshift_variant	ENSP00000303511.8:p.Asp268CysfsTer8	ENST00000304611.13:c.802_815del	pathogenic	NA	NA	NA	NA	NA	1.193e-05	2.637e-05	113748	3	102742	3	1	HC	NA	NA	PERCENTILE:0.27692830445124&GERP_DIST:1412.6121271044&BP_DIST:2112&DIST_FROM_LAST_EXON:1976&50_BP_RULE:PASS&ANN_ORF:4959.43&MAX_ORF:4959.43	YES	27.2	4.327163	rs63749004	11355018&22894767	6-42978335-AAGCGCCAGTCCGTC-A	NA	32.6490699135934	4	4642	3	113745	3
18	23939301	18:23939301:C:T	C	T	0.000860955973621458	4	4646	2323	0	4	1	protein_coding	Transcript	LAMA3	ENSG00000053747	ENST00000313654	stop_gained	ENSP00000324532.8:p.Gln2981Ter	ENST00000313654.14:c.8941C>T	pathogenic&likely_pathogenic	NA	NA	NA	6.57e-06	1.47e-05	1.193e-05	2.638e-05	113744	3	102734	3	1	HC	NA	PHYLOCSF_WEAK	PERCENTILE:0.893921215756849&GERP_DIST:-307.857357740402&BP_DIST:1054&DIST_FROM_LAST_EXON:909&50_BP_RULE:PASS&ANN_ORF:-109.127&MAX_ORF:-109.127	YES	35	6.292541	rs772038362	NA	18-23939301-C-T	58.568433579691	32.6366934655594	4	4642	3	113741	3
16	74719083	16:74719083:A:G	A	G	0.000860955973621458	4	4646	2323	0	4	1	protein_coding	Transcript	FA2H	ENSG00000103089	ENST00000219368	missense_variant	ENSP00000219368.3:p.Tyr231His	ENST00000219368.8:c.691T>C	uncertain_significance&likely_pathogenic	deleterious(0.01)	possibly_damaging(0.823)	NA	6.573e-06	1.47e-05	1.194e-05	2.638e-05	113736	3	102736	3	1&1	NA	NA	NA	NA	YES	27.9	4.1139	rs878855081&COSV54727897	20104589&22146942&23566484	16-74719083-A-G	58.568433579691	32.6366934655594	4	4642	3	113733	3
17	7222279	17:7222279:G:C	G	C	0.000860955973621458	4	4646	2323	0	4	1	protein_coding	Transcript	ACADVL	ENSG00000072778	ENST00000356839	missense_variant	ENSP00000349297.5:p.Glu285Asp	ENST00000356839.10:c.855G>C	likely_pathogenic&uncertain_significance	deleterious(0.02)	probably_damaging(0.995)	NA	6.57e-05	0.0001029	1.989e-05	2.639e-05	113700	3	102728	2	1	NA	NA	NA	NA	YES	23.7	3.151338	rs201509063	NA	17-7222279-G-C	8.366919082813	32.6243263971754	4	4642	3	113697	2
6	116627975	6:116627975:GA:G	GA	G	0.000860955973621458	4	4646	2323	0	4	1	protein_coding	Transcript	RSPH4A	ENSG00000111834	ENST00000229554	frameshift_variant	ENSP00000229554.5:p.Thr424GlnfsTer19	ENST00000229554.10:c.1269del	pathogenic	NA	NA	NA	1.314e-05	2.941e-05	1.193e-05	2.639e-05	113692	3	102678	2	1	HC	NA	NA	PERCENTILE:0.589958158995816&GERP_DIST:0&BP_DIST:879&DIST_FROM_LAST_EXON:645&50_BP_RULE:PASS&ANN_ORF:4213.49&MAX_ORF:4213.49	YES	20.1	2.195882	rs397518456	23993197	6-116627975-GA-G	29.2742595587031	32.6243263971754	4	4642	3	113689	2
16	28882563	16:28882563:TC:T	TC	T	0.000860955973621458	4	4646	2323	0	4	1	protein_coding	Transcript	ATP2A1	ENSG00000196296	ENST00000395503	frameshift_variant	ENSP00000378879.5:p.Pro147LeufsTer34	ENST00000395503.9:c.438del	pathogenic	NA	NA	NA	NA	NA	1.194e-05	2.641e-05	113588	3	102662	2	1	HC	NA	NA	PERCENTILE:0.146733668341709&GERP_DIST:0&BP_DIST:2816&DIST_FROM_LAST_EXON:2812&50_BP_RULE:PASS&ANN_ORF:1060.01&MAX_ORF:1060.01	YES	23.7	3.269889	rs748241465	9367679	16-28882563-TC-T	NA	32.5996203567383	4	4642	3	113585	2
7	97869140	7:97869140:G:T	G	T	0.000860955973621458	4	4646	2323	0	4	1	protein_coding	Transcript	ASNS	ENSG00000070669	ENST00000394308	missense_variant	ENSP00000377845.3:p.Ala6Glu	ENST00000394308.8:c.17C>A	pathogenic/likely_pathogenic&pathogenic	deleterious(0)	possibly_damaging(0.835)	NA	6.573e-06	1.47e-05	1.194e-05	2.641e-05	113588	3	102598	3	1&1&1	NA	NA	NA	NA	YES	25.3	3.661877	rs398122975&CM1310819&COSV51552621	24139043&30057589&29375865	7-97869140-G-T	58.568433579691	32.5996203567383	4	4642	3	113585	3
21	46206689	21:46206689:T:C	T	C	0.000860955973621458	4	4646	2323	0	4	1	protein_coding	Transcript	LSS	ENSG00000160285	ENST00000397728	missense_variant	ENSP00000380837.2:p.Asn516Ser	ENST00000397728.8:c.1547A>G	pathogenic	deleterious(0.01)	possibly_damaging(0.63)	NA	1.318e-05	2.944e-05	1.199e-05	2.641e-05	113586	3	102674	3	1	NA	NA	NA	NA	YES	25.5	3.733553	rs148141905	30723320	21-46206689-T-C	29.2444284518158	32.5996203567383	4	4642	3	113583	3
11	47275949	11:47275949:C:G	C	G	0.000860955973621458	4	4646	2323	0	4	1	protein_coding	Transcript	MADD	ENSG00000110514	ENST00000706887	stop_gained	ENSP00000516604.1:p.Ser237Ter	ENST00000706887.1:c.710C>G	pathogenic	NA	NA	NA	NA	NA	1.194e-05	2.642e-05	113542	3	102526	3	1	HC	NA	NA	PERCENTILE:0.143347466182112&GERP_DIST:5773.80148492455&BP_DIST:4210&DIST_FROM_LAST_EXON:4106&50_BP_RULE:PASS&PHYLOCSF_TOO_SHORT	YES	36	6.442324	rs1411949325	NA	11-47275949-C-G	NA	32.5872813634163	4	4642	3	113539	3
2	147939224	2:147939224:C:CTGTT	C	CTGTT	0.000861325999721885	4	4644	2322	0	4	1	protein_coding	Transcript	ORC4	ENSG00000115947	ENST00000392857	frameshift_variant	ENSP00000376597.5:p.Ala292AsnfsTer20	ENST00000392857.10:c.870_873dup	pathogenic	NA	NA	NA	6.575e-06	1.47e-05	1.195e-05	2.644e-05	113454	3	102440	3	1	HC	NA	NA	PERCENTILE:0.665903890160183&GERP_DIST:659.638433143497&BP_DIST:435&DIST_FROM_LAST_EXON:247&50_BP_RULE:PASS&ANN_ORF:437.227&MAX_ORF:437.227	YES	19.93	2.180775	rs797044461	21358631&21358632	2-147939224-C-CTGTT	58.5936054232575	32.5766263132332	4	4640	3	113451	3
5	37167046	5:37167046:C:T	C	T	0.000878349004779011	4	4554	2277	0	4	1	protein_coding	Transcript	CPLANE1	ENSG00000197603	ENST00000651892	splice_donor_variant	NA	ENST00000651892.2:c.7400+1G>A	pathogenic	NA	NA	NA	NA	NA	1.246e-05	2.698e-05	111204	3	100218	3	1&1	HC	NA	NON_CAN_SPLICE	INTRON_SIZE:1375	YES	28	4.130417	rs367543062&CS122716	18414213&22425360&20301500	5-37167046-C-T	NA	32.5555598509641	4	4550	3	111201	3
3	180661863	3:180661863:CTTT:C	CTTT	C	0.000434593996033072	2	4602	2301	0	2	1	protein_coding	Transcript	CCDC39	ENSG00000284862	ENST00000476379	inframe_deletion	ENSP00000417960.2:p.Lys118del	ENST00000476379.6:c.352_354del	likely_pathogenic	NA	NA	NA	NA	NA	4.968e-06	1.161e-05	86104	1	78664	1	1	NA	NA	NA	NA	YES	13.51	1.150539	rs1245822059	NA	3-180661863-CTTT-C	NA	37.4327300631415	2	4600	1	86103	1
6	18122531	6:18122531:A:T	A	T	0.000645717023871839	3	4646	2323	0	3	1	protein_coding	Transcript	NHLRC1	ENSG00000187566	ENST00000340650	missense_variant	ENSP00000345464.3:p.Cys26Ser	ENST00000340650.6:c.76T>A	pathogenic&not_provided	deleterious(0)	probably_damaging(0.998)	NA	6.57e-06	1.47e-05	8.918e-06	1.98e-05	101012	2	93382	2	1&1	NA	NA	NA	NA	YES	30	4.353498	rs28940575&CM033787	12958597&12960212&16950819&30083360&32580526	6-18122531-A-T	43.9263281545469	32.6119709026181	3	4643	2	101010	2
4	64309896	4:64309896:C:T	C	T	0.00108272000215948	5	4618	2309	0	5	1	protein_coding	Transcript	TECRL	ENSG00000205678	ENST00000381210	missense_variant	ENSP00000370607.3:p.Arg196Gln	ENST00000381210.8:c.587G>A	pathogenic&likely_pathogenic	deleterious(0.03)	probably_damaging(0.992)	NA	1.976e-05	4.416e-05	2.396e-05	3.531e-05	113298	4	102288	4	1&1&1&1&1	NA	NA	NA	NA	YES	26.5	3.923425	rs773204795&CM1615750&COSV101168525&COSV67086765&COSV67089147	27861123&30790670	4-64309896-C-T	24.5181159909302	30.6632682571361	5	4613	4	113294	4
12	7690389	12:7690389:C:T	C	T	0.000645717023871839	3	4646	2323	0	3	1	protein_coding	Transcript	GDF3	ENSG00000184344	ENST00000329913	missense_variant	ENSP00000331745.3:p.Arg195Gln	ENST00000329913.4:c.584G>A	pathogenic	tolerated(1)	benign(0.001)	NA	0.0001775	0.0001764	0.0001909	0.0001846	113750	21	102734	19	1&1	NA	NA	NA	NA	YES	0.002	-1.202392	rs146973734&CM100247	19864492&29260090&34070849	12-7690389-C-T	3.66052734621224	3.49792537308689	3	4643	21	113729	19
3	139350183	3:139350183:G:A	G	A	0.000645717023871839	3	4646	2323	0	3	1	protein_coding	Transcript	MRPS22	ENSG00000175110	ENST00000680020	missense_variant	ENSP00000505414.1:p.Arg170His	ENST00000680020.1:c.509G>A	pathogenic	deleterious(0.01)	probably_damaging(1)	NA	0.0001512	0.0002941	8.36e-05	0.0001849	113576	21	102584	20	1&1&1	NA	NA	NA	NA	YES	32	4.510959	rs119478059&CM076316&COSV60349150	17873122&29096039	3-139350183-G-A	2.19556961534117	3.49224999389853	3	4643	21	113555	20
9	130470873	9:130470873:T:C	T	C	0.000430477986810729	2	4646	2323	0	2	1	protein_coding	Transcript	ASS1	ENSG00000130707	ENST00000352480	missense_variant	ENSP00000253004.6:p.Trp179Arg	ENST00000352480.10:c.535T>C	pathogenic	deleterious(0)	probably_damaging(1)	0.001	7.885e-05	0.000147	8.749e-05	0.0001319	113750	15	102738	15	1&1	NA	NA	NA	NA	YES	25.6	3.746094	rs121908646&CM020627	18925679&12815590&14680976&18473344&11941481&23780642&28111830	9-130470873-T-C	2.92842167898455	3.26366934655594	2	4644	15	113735	15
7	107683538	7:107683538:G:A	G	A	0.00150667002890259	7	4646	2323	0	7	1	protein_coding	Transcript	SLC26A4	ENSG00000091137	ENST00000644269	splice_donor_variant	NA	ENST00000644269.2:c.1001+1G>A	pathogenic	NA	NA	NA	0.0002235	0.0003969	0.0001958	0.0004077	112824	46	101824	42	1&1&1	HC	NA	NA	INTRON_SIZE:5515	YES	35	5.914716	rs80338849&CS077865&CS982315	24033266&25525159&26252218&26445815&9618166&9618167&11317356&15689455&20301640&20597900&113173&10718825&11919333&14508505&15279074&17309986&18167283&18285825&24224479&16283880&25394566&16199547&26744121&8285825&34680964	7-107683538-G-A	3.79609480701081	3.69553600417609	7	4639	46	112778	42
15	51471365	15:51471365:C:T	C	T	0.000216543994611129	1	4618	2309	0	1	1	protein_coding	Transcript	DMXL2	ENSG00000104093	ENST00000560891	missense_variant	ENSP00000453267.2:p.Arg2417His	ENST00000560891.6:c.7250G>A	pathogenic	deleterious_low_confidence(0)	possibly_damaging(0.702)	NA	2.632e-05	5.882e-05	3.584e-05	7.928e-05	113528	9	102512	8	1&1&1	NA	NA	NA	NA	YES	24.7	3.512762	rs754786373&CM176164&COSV51848230	27657680	15-51471365-C-T	3.68146879651699	2.73138237400516	1	4617	9	113519	8
20	44621032	20:44621032:CCTCTT:C	CCTCTT	C	0.000860955973621458	4	4646	2323	0	4	1	protein_coding	Transcript	ADA	ENSG00000196839	ENST00000372874	frameshift_variant	ENSP00000361965.4:p.Glu319GlyfsTer3	ENST00000372874.9:c.956_960del	pathogenic	NA	NA	NA	9.203e-05	0.0001764	0.0001193	0.0002461	113770	28	102754	21	1	HC	NA	NA	PERCENTILE:0.879120879120879&GERP_DIST:-33.267450106144&BP_DIST:130&DIST_FROM_LAST_EXON:117&50_BP_RULE:PASS&ANN_ORF:678.91&MAX_ORF:678.91	YES	35	5.745064	rs771266745	26376800&8401541&23260757&27484032&26255240&27129325	20-44621032-CCTCTT-C	4.88070279830758	3.4983989176004	4	4642	28	113742	21
10	13283695	10:13283695:G:A	G	A	0.000215238993405364	1	4646	2323	0	1	1	protein_coding	Transcript	PHYH	ENSG00000107537	ENST00000263038	missense_variant	ENSP00000263038.4:p.Arg275Trp	ENST00000263038.9:c.823C>T	pathogenic&pathogenic/likely_pathogenic	deleterious(0.01)	probably_damaging(1)	NA	7.234e-05	1.47e-05	0.0001869	7.911e-05	113762	9	102746	9	1&1&1&1	NA	NA	NA	NA	YES	25	3.575841	rs104894178&CM971176&COSV53816705&COSV53816901	10767344&9326939&14974078&28041643&1155634&9657395&11555634	10-13283695-G-A	14.6421083949228	2.72075582613278	1	4645	9	113753	9
3	132696798	3:132696798:G:A	G	A	0.000215238993405364	1	4646	2323	0	1	1	protein_coding	Transcript	NPHP3	ENSG00000113971	ENST00000337331	stop_gained	ENSP00000338766.5:p.Arg702Ter	ENST00000337331.10:c.2104C>T	pathogenic	NA	NA	NA	9.858e-05	0.0001323	4.773e-05	7.913e-05	113740	9	102724	7	1&1&1	HC	NA	NA	PERCENTILE:0.526922113698973&GERP_DIST:1116.11348369867&BP_DIST:1877&DIST_FROM_LAST_EXON:1697&50_BP_RULE:PASS&ANN_ORF:468.059&MAX_ORF:468.059	YES	45	8.754069	rs267606916&CM094106&COSV58629610	23559409&18371931&19303681	3-132696798-G-A	1.62690093276919	2.72006815879394	1	4645	9	113731	7
14	73959223	14:73959223:C:T	C	T	0.000215238993405364	1	4646	2323	0	1	1	protein_coding	Transcript	COQ6	ENSG00000119723	ENST00000334571	missense_variant&splice_region_variant	ENSP00000333946.2:p.Pro261Leu	ENST00000334571.7:c.782C>T	pathogenic	deleterious(0)	probably_damaging(0.998)	NA	0.0001051	0.0001617	5.17e-05	7.914e-05	113718	9	102706	9	1&1&1	NA	NA	NA	NA	YES	32	4.627977	rs371260604&COSV99473859&COSV99474165	31937884&28117207	14-73959223-C-T	1.3311007631748	2.71972445546329	1	4645	9	113709	9
10	119169290	10:119169290:C:T	C	T	0.000215238993405364	1	4646	2323	0	1	1	protein_coding	Transcript	PRDX3	ENSG00000165672	ENST00000298510	missense_variant	ENSP00000298510.2:p.Asp202Asn	ENST00000298510.4:c.604G>A	pathogenic	deleterious(0.02)	probably_damaging(0.961)	NA	0.0001643	1.47e-05	4.376e-05	7.916e-05	113696	9	102740	9	1&1	NA	NA	NA	NA	YES	26.6	3.94084	rs548327727&COSV53719594	33889951	10-119169290-C-T	14.6421083949228	2.71903730931486	1	4645	9	113687	9
15	45104176	15:45104176:G:A	G	A	0.000215238993405364	1	4646	2323	0	1	1	protein_coding	Transcript	DUOX2	ENSG00000140279	ENST00000389039	stop_gained	ENSP00000373691.7:p.Arg842Ter	ENST00000389039.11:c.2524C>T	pathogenic&pathogenic/likely_pathogenic	NA	NA	NA	2.629e-05	2.939e-05	5.172e-05	7.916e-05	113692	9	102708	8	1&1	HC	NA	NA	PERCENTILE:0.543146115773617&GERP_DIST:1655.83236141354&BP_DIST:2108&DIST_FROM_LAST_EXON:1986&50_BP_RULE:PASS&ANN_ORF:1334.87&MAX_ORF:1334.87	YES	40	7.952852	rs119472028&CM053837	16134168	15-45104176-G-A	7.32354519922982	2.71903730931486	1	4645	9	113683	8
12	102912794	12:102912794:A:C	A	C	0.000215238993405364	1	4646	2323	0	1	1	protein_coding	Transcript	PAH	ENSG00000171759	ENST00000553106	missense_variant	ENSP00000448059.1:p.Phe55Leu	ENST00000553106.6:c.165T>G	pathogenic/likely_pathogenic&pathogenic	deleterious_low_confidence(0.02)	possibly_damaging(0.741)	NA	0.0001971	4.409e-05	0.0001671	7.916e-05	113692	9	102676	6	1&1&1&1	NA	NA	NA	NA	YES	23.1	2.854588	rs199475598&CD011178&CD910542&CM971122	23757202&18299955&23430918&10598814&12655553&23932990&24350308&17924342&9634518&9298832&9521426&11678552&12501224&18538294&27121329&26655635&30367646	12-102912794-A-C	4.88180978465331	2.71903730931486	1	4645	9	113683	6
3	15635481	3:15635481:CTG:C	CTG	C	0.000215238993405364	1	4646	2323	0	1	1	protein_coding	Transcript	BTD	ENSG00000169814	ENST00000643237	frameshift_variant	ENSP00000495254.2:p.Cys15LeufsTer16	ENST00000643237.3:c.43_44del	pathogenic	NA	NA	NA	0.0001445	0.0002205	0.0001074	7.918e-05	113662	9	102648	8	1	HC	NA	NA	PERCENTILE:0.0279898218829517&GERP_DIST:-517.16112048626&BP_DIST:1527&DIST_FROM_LAST_EXON:355&50_BP_RULE:PASS&ANN_ORF:172.718&MAX_ORF:172.718	YES	23.9	3.358121	rs750965140	NA	3-15635481-CTG-C	0.976140559661517	2.71835051029761	1	4645	9	113653	8
4	6301468	4:6301468:G:A	G	A	0.000215238993405364	1	4646	2323	0	1	1	protein_coding	Transcript	WFS1	ENSG00000109501	ENST00000226760	missense_variant	ENSP00000226760.1:p.Arg558His	ENST00000226760.5:c.1673G>A	likely_pathogenic	deleterious(0)	probably_damaging(0.998)	NA	4.598e-05	8.817e-05	6.784e-05	7.921e-05	113628	9	102672	7	1&1&1	NA	NA	NA	NA	YES	25.5	3.735314	rs774265764&CM031402&COSV99901267	NA	4-6301468-G-A	2.44118173307661	2.71732096206747	1	4645	9	113619	7
4	6301468	4:6301468:G:A	G	A	0.000215238993405364	1	4646	2323	0	1	1	protein_coding	Transcript	WFS1	ENSG00000109501	ENST00000226760	missense_variant	ENSP00000226760.1:p.Arg558His	ENST00000226760.5:c.1673G>A	likely_pathogenic	deleterious(0)	probably_damaging(0.998)	NA	4.598e-05	8.817e-05	6.784e-05	7.921e-05	113628	9	102672	7	1&1&1	NA	NA	NA	NA	YES	25.5	3.735314	rs774265764&CM031402&COSV99901267	NA	4-6301468-G-A	2.44118173307661	2.71732096206747	1	4645	9	113619	7
8	133017916	8:133017916:C:A	C	A	0.000215238993405364	1	4646	2323	0	1	1	protein_coding	Transcript	TG	ENSG00000042832	ENST00000220616	missense_variant	ENSP00000220616.4:p.Ala2234Asp	ENST00000220616.9:c.6701C>A	pathogenic	deleterious(0)	probably_damaging(1)	NA	3.285e-05	5.88e-05	4.377e-05	7.922e-05	113608	9	102626	8	1&1&1	NA	NA	NA	NA	YES	25.7	3.767201	rs370991693&CM045555&COSV99603018	17532758	8-133017916-C-A	3.66052709873069	2.71697795260495	1	4645	9	113599	8
1	169468804	1:169468804:T:G	T	G	0.000215238993405364	1	4646	2323	0	1	1	protein_coding	Transcript	SLC19A2	ENSG00000117479	ENST00000236137	missense_variant	ENSP00000236137.5:p.Lys355Gln	ENST00000236137.10:c.1063A>C	likely_pathogenic	deleterious(0.03)	possibly_damaging(0.765)	NA	6.574e-05	0.0001176	5.174e-05	7.922e-05	113608	9	102594	8	1	NA	NA	NA	NA	YES	23.4	3.002518	rs200879349	NA	1-169468804-T-G	1.83026354936534	2.71697795260495	1	4645	9	113599	8
1	20649109	1:20649109:C:T	C	T	0.000215238993405364	1	4646	2323	0	1	1	protein_coding	Transcript	PINK1	ENSG00000158828	ENST00000321556	stop_gained	ENSP00000364204.3:p.Gln456Ter	ENST00000321556.5:c.1366C>T	pathogenic	NA	NA	0.001	5.255e-05	0.0001176	3.98e-05	7.923e-05	113588	9	102636	9	1&1	HC	NA	NA	PERCENTILE:0.782359679266896&GERP_DIST:96.3201068878174&BP_DIST:379&DIST_FROM_LAST_EXON:122&50_BP_RULE:PASS&ANN_ORF:1190.68&MAX_ORF:1190.68	YES	38	7.610568	rs45539432&CM052340	15087508&15349870&16769864&18685134&28502045&20506312&30930935	1-20649109-C-T	1.83026354936534	2.71663502972819	1	4645	9	113579	9
2	44312607	2:44312607:C:T	C	T	0.000215238993405364	1	4646	2323	0	1	1	protein_coding	Transcript	SLC3A1	ENSG00000138079	ENST00000260649	missense_variant	ENSP00000260649.6:p.Arg452Trp	ENST00000260649.11:c.1354C>T	pathogenic	deleterious(0)	probably_damaging(1)	0.001	7.231e-05	0.0001029	8.359e-05	7.926e-05	113550	9	102534	9	1&1&1	NA	NA	NA	NA	YES	25.1	3.604692	rs201502095&CM972932&COSV53225385	15635077&25296721&16138908&22480232&9186880&11260385&15691362&18947684&25417848&30146843	2-44312607-C-T	2.09172977070325	2.71560678028469	1	4645	9	113541	9
1	97193111	1:97193111:CT:C	CT	C	0.000215238993405364	1	4646	2323	0	1	1	protein_coding	Transcript	DPYD	ENSG00000188641	ENST00000370192	frameshift_variant	ENSP00000359211.3:p.Gln860ArgfsTer9	ENST00000370192.8:c.2579del	likely_pathogenic	NA	NA	NA	5.255e-05	7.349e-05	3.584e-05	7.93e-05	113494	9	102480	7	1&1	HC	NA	NA	PERCENTILE:0.837881741390513&GERP_DIST:294.142788812704&BP_DIST:496&DIST_FROM_LAST_EXON:326&50_BP_RULE:PASS&ANN_ORF:1040.27&MAX_ORF:1040.27	YES	35	5.563377	rs746991079&COSV64602835	27641154&21590448	1-97193111-CT-C	2.9288201579176	2.71423699124041	1	4645	9	113485	7
1	97193112	1:97193112:T:-	T	-	0.000215238993405364	1	4646	2323	0	1	1	protein_coding	Transcript	DPYD	ENSG00000188641	ENST00000370192	frameshift_variant	ENSP00000359211.3:p.Gln860ArgfsTer9	ENST00000370192.8:c.2579del	likely_pathogenic	NA	NA	NA	5.255e-05	7.349e-05	3.584e-05	7.93e-05	113494	9	102480	7	1&1	HC	NA	NA	PERCENTILE:0.837881741390513&GERP_DIST:294.142788812704&BP_DIST:496&DIST_FROM_LAST_EXON:326&50_BP_RULE:PASS&ANN_ORF:1040.27&MAX_ORF:1040.27	YES	35	5.563377	rs746991079&COSV64602835	27641154&21590448	1-97193112-T--	2.9288201579176	2.71423699124041	1	4645	9	113485	7
6	73635384	6:73635384:GATTTCTTAATGATGA:G	GATTTCTTAATGATGA	G	0.000215609994484112	1	4638	2319	0	1	1	protein_coding	Transcript	SLC17A5	ENSG00000119899	ENST00000355773	inframe_deletion	ENSP00000348019.5:p.Ser268_Asn272del	ENST00000355773.6:c.802_816del	pathogenic	NA	NA	NA	2.629e-05	4.409e-05	4.011e-05	7.944e-05	113292	9	102354	9	1	NA	NA	NA	NA	YES	21.7	2.455687	rs386833994	10581036&10947946&12794688&15510212&15516337&15805149&12121352&12359136&10069709&2334213&33147747	6-73635384-GATTTCTTAATGATGA-G	4.89022441560698	2.71412379763484	1	4637	9	113283	9
1	11022209	1:11022209:A:G	A	G	0.000215238993405364	1	4646	2323	0	1	1	protein_coding	Transcript	TARDBP	ENSG00000120948	ENST00000240185	missense_variant	ENSP00000240185.4:p.Asn267Ser	ENST00000240185.8:c.800A>G	uncertain_significance&likely_pathogenic&pathogenic	tolerated(0.52)	benign(0.007)	0.001	6.569e-05	5.878e-05	7.566e-05	7.934e-05	113436	9	102420	9	1&1	NA	NA	NA	NA	YES	19.36	2.013331	rs80356718&CM091848	20301761&19224587&20645878&21943958&23231971&29895397&28573484&25138285&29801890&19655382	1-11022209-A-G	3.66177259961491	2.71286858337994	1	4645	9	113427	9
5	39308247	5:39308247:CTCTTTACACAATCA:C	CTCTTTACACAATCA	C	0.000215238993405364	1	4646	2323	0	1	1	protein_coding	Transcript	C9	ENSG00000113600	ENST00000263408	frameshift_variant	ENSP00000263408.4:p.Asp403GlufsTer5	ENST00000263408.5:c.1209_1222del	likely_pathogenic&pathogenic	NA	NA	NA	0.0001052	0.0002205	5.18e-05	7.941e-05	113330	9	102316	7	1	HC	NA	PHYLOCSF_WEAK	PERCENTILE:0.727380952380952&GERP_DIST:-282.098819327354&BP_DIST:455&DIST_FROM_LAST_EXON:421&50_BP_RULE:PASS&ANN_ORF:-566.195&MAX_ORF:-566.195	YES	25.6	3.976279	rs767328870	9144525&9570574	5-39308247-CTCTTTACACAATCA-C	0.976140559661517	2.71047718681985	1	4645	9	113321	7
1	226895548	1:226895548:A:C	A	C	0.000215238993405364	1	4646	2323	0	1	1	protein_coding	Transcript	PSEN2	ENSG00000143801	ENST00000366783	missense_variant	ENSP00000355747.3:p.Asp439Ala	ENST00000366783.8:c.1316A>C	uncertain_significance&pathogenic	deleterious_low_confidence(0.01)	possibly_damaging(0.801)	NA	3.946e-05	7.352e-05	3.605e-05	7.967e-05	112966	9	102058	9	1&1&1	NA	NA	NA	NA	YES	28.2	4.14771	rs63750110&CM014082&COSV60917459	30665447&11723295&23861362&25104557	1-226895548-A-C	2.92762504631889	2.70163164811553	1	4645	9	112957	9
6	72251007	6:72251007:G:A	G	A	0.000215516993193887	1	4640	2320	0	1	1	protein_coding	Transcript	RIMS1	ENSG00000079841	ENST00000521978	missense_variant	ENSP00000428417.1:p.Arg820His	ENST00000521978.6:c.2459G>A	uncertain_significance&pathogenic&pathogenic/likely_pathogenic	deleterious_low_confidence(0)	NA	NA	5.918e-05	0.0001323	3.79e-05	7.776e-05	77160	6	71194	6	1&1&1	NA	NA	NA	NA	YES	31	4.383613	rs121918302&CM034832&COSV53453844	9634506&12659814&27176872&18690027	6-72251007-G-A	1.62900221612915	2.77156627049752	1	4639	6	77154	6
1	214644569	1:214644569:C:T	C	T	0.000223513998207636	1	4474	2237	0	1	1	protein_coding	Transcript	CENPF	ENSG00000117724	ENST00000366955	stop_gained	ENSP00000355922.3:p.Arg1667Ter	ENST00000366955.8:c.4999C>T	pathogenic&likely_pathogenic	NA	NA	NA	7.895e-05	0.0001176	5.91e-05	8.283e-05	108654	9	97698	8	1&1	HC	NA	NA	PERCENTILE:0.53493846976993&GERP_DIST:-2697.20636721544&BP_DIST:4339&DIST_FROM_LAST_EXON:4136&50_BP_RULE:PASS&ANN_ORF:2.499&MAX_ORF:2.499	YES	36	6.536946	rs375014198&COSV100871905	NA	1-214644569-C-T	1.90062923645949	2.69846671746512	1	4473	9	108645	8
15	89325678	15:89325678:C:T	C	T	0.000215238993405364	1	4646	2323	0	1	1	protein_coding	Transcript	POLG	ENSG00000140521	ENST00000268124	missense_variant	ENSP00000268124.5:p.Arg574Gln	ENST00000268124.11:c.1721G>A	uncertain_significance&conflicting_interpretations_of_pathogenicity&likely_pathogenic	deleterious_low_confidence(0)	probably_damaging(0.992)	NA	1.315e-05	2.941e-05	4.487e-05	7.979e-05	112794	9	101894	8	1&1	NA	NA	NA	NA	YES	28.3	4.158215	rs764287987&COSV51524559	16621917&28815208&20601675&33258288	15-89325678-C-T	7.31856488967577	2.69756853497136	1	4645	9	112785	8
11	134261756	11:134261756:G:A	G	A	0.00129142997320741	6	4646	2323	0	6	1	protein_coding	Transcript	ACAD8	ENSG00000151498	ENST00000281182	missense_variant	ENSP00000281182.5:p.Ala320Thr	ENST00000281182.9:c.958G>A	likely_pathogenic&conflicting_interpretations_of_pathogenicity	deleterious(0)	probably_damaging(0.911)	0	0.0001971	0.0001764	0.0003666	0.0003613	113464	41	102488	34	1&1	NA	NA	NA	NA	YES	27.1	4.022988	rs200620279&CM063827	17304052&16857760&32778825	11-134261756-G-A	7.32103159414634	3.57439793304017	6	4640	41	113423	34
16	56886366	16:56886366:C:T	C	T	0.000215238993405364	1	4646	2323	0	1	1	protein_coding	Transcript	SLC12A3	ENSG00000070915	ENST00000563236	missense_variant&splice_region_variant	ENSP00000456149.2:p.Pro643Leu	ENST00000563236.6:c.1928C>T	pathogenic/likely_pathogenic&likely_pathogenic	deleterious_low_confidence(0)	probably_damaging(1)	0	0.0001379	2.939e-05	0.000164	7.997e-05	112546	9	101734	8	1&1	NA	NA	NA	NA	YES	28.2	4.146588	rs140012781&CM014405	21753071&21415153&22009145&11168953&11940055&17654016&19349556&31672324&28947054&15976513&22169961&32129221	16-56886366-C-T	7.32354519922982	2.69149672884037	1	4645	9	112537	8
16	88842807	16:88842807:A:C	A	C	0.000215238993405364	1	4646	2323	0	1	1	protein_coding	Transcript	GALNS	ENSG00000141012	ENST00000268695	missense_variant	ENSP00000268695.5:p.Val48Gly	ENST00000268695.10:c.143T>G	likely_pathogenic	deleterious_low_confidence(0)	possibly_damaging(0.831)	NA	3.946e-05	7.354e-05	4.812e-05	8.005e-05	112434	9	102454	9	1&1	NA	NA	NA	NA	YES	24.6	3.47553	rs191519947&CM145573	25137622&24726177&30091983&32905071&34387910	16-88842807-A-C	2.92682884695899	2.68880691324628	1	4645	9	112425	9
19	11222783	19:11222783:CAG:C	CAG	C	0.000215238993405364	1	4646	2323	0	1	1	protein_coding	Transcript	DOCK6	ENSG00000130158	ENST00000294618	frameshift_variant	ENSP00000294618.6:p.Leu1064ValfsTer60	ENST00000294618.12:c.3190_3191del	pathogenic	NA	NA	NA	0.0001118	0.000103	7.498e-05	7.902e-05	88580	7	81648	7	1	HC	NA	NA	PERCENTILE:0.519368489583333&GERP_DIST:-82.3089732699097&BP_DIST:2931&DIST_FROM_LAST_EXON:2889&50_BP_RULE:PASS&ANN_ORF:1228.19&MAX_ORF:1228.19	YES	33	4.961711	rs747575528	NA	19-11222783-CAG-C	2.08969896510063	2.7238546368687	1	4645	7	88573	7
7	107672182	7:107672182:C:T	C	T	0.000645717023871839	3	4646	2323	0	3	1	protein_coding	Transcript	SLC26A4	ENSG00000091137	ENST00000644269	missense_variant	ENSP00000494017.1:p.Leu117Phe	ENST00000644269.2:c.349C>T	uncertain_significance&likely_pathogenic	deleterious(0)	probably_damaging(0.998)	0.001	0.0001973	0.00025	0.0003261	0.0001935	113716	22	102700	21	1&1&1&1	NA	NA	NA	NA	YES	25.3	3.65885	rs145254330&CD075551&CM004338&COSV55915432	24033266&25262649&16950989&10700480&14508505&11932316&16570074&26969326&27771369&30245029&31599023&33111345&32165640	7-107672182-C-T	2.58286809548736	3.3370388830586	3	4643	22	113694	21
11	118349868	11:118349868:A:T	A	T	0.000215702995774336	1	4636	2318	0	1	1	protein_coding	Transcript	CD3G	ENSG00000160654	ENST00000532917	stop_gained	ENSP00000431445.2:p.Lys69Ter	ENST00000532917.3:c.205A>T	pathogenic&likely_pathogenic	NA	NA	NA	4.624e-05	5.898e-05	7.286e-05	8.058e-05	111686	9	100992	8	1&1&1	HC	NA	PHYLOCSF_WEAK	PERCENTILE:0.373406193078324&GERP_DIST:-1374.93930556476&BP_DIST:2383&DIST_FROM_LAST_EXON:2318&50_BP_RULE:PASS&ANN_ORF:-976.777&MAX_ORF:-976.777	YES	24	3.26118	rs199676861&CM983819&COSV52675786	17277165	11-118349868-A-T	3.65722271573985	2.67688006669566	1	4635	9	111677	8
2	201085526	2:201085526:G:T	G	T	0.000645995023660362	3	4644	2322	0	3	1	protein_coding	Transcript	NDUFB3	ENSG00000119013	ENST00000237889	stop_gained	ENSP00000237889.4:p.Gly70Ter	ENST00000237889.9:c.208G>T	pathogenic&conflicting_interpretations_of_pathogenicity	NA	NA	NA	0.0001581	0.0003237	0.0001155	0.0001941	113360	22	102348	17	1&1	HC	NA	NA	PERCENTILE:0.7003367003367&GERP_DIST:-14.4707508087158&BP_DIST:89&DIST_FROM_LAST_EXON:-67&50_BP_RULE:FAIL&ANN_ORF:378.157&MAX_ORF:378.157	YES	38	7.46247	rs200800978&CM122729	22499348	2-201085526-G-T	1.9956596344157	3.32815571179991	3	4641	22	113338	17
3	15644367	3:15644367:G:A	G	A	0.00236762990243733	11	4646	2323	0	11	1	protein_coding	Transcript	BTD	ENSG00000169814	ENST00000643237	missense_variant	ENSP00000495254.2:p.Ala151Thr	ENST00000643237.3:c.451G>A	pathogenic&conflicting_interpretations_of_pathogenicity	deleterious(0.01)	probably_damaging(1)	NA	0.0003485	0.0006028	0.0003302	0.000651	113664	74	102664	62	1&1	NA	NA	NA	NA	YES	28.1	4.135691	rs13073139&CM980254	25741868&20556870&23757202&18704161&21228398&20301497&9232193&9375914&10400129&9654207&12227467&20556795&7509806&10206677&20549359&21752405&25174816&27329734&28498829&29995633&18845537&27625817&28971021	3-15644367-G-A	3.92772047517805	3.63691229253046	11	4635	74	113590	62
11	126275000	11:126275000:G:GGAGT	G	GGAGT	0.00129142997320741	6	4646	2323	0	6	1	protein_coding	Transcript	FOXRED1	ENSG00000110074	ENST00000263578	frameshift_variant	ENSP00000263578.5:p.Ala206SerfsTer15	ENST00000263578.10:c.610_611insGAGT	uncertain_significance&likely_pathogenic&pathogenic	NA	NA	NA	0.0001314	0.0002352	0.0002268	0.0003696	113646	42	102752	39	1	HC	NA	NA	PERCENTILE:0.417522245037645&GERP_DIST:267.001590538025&BP_DIST:844&DIST_FROM_LAST_EXON:590&50_BP_RULE:PASS&ANN_ORF:616.195&MAX_ORF:616.195	YES	33	4.959436	rs398124308	24033266&23757202&22200994&30723688&28654958&31589614&31065540&33613441&30956948	11-126275000-G-GGAGT	5.49077369560975	3.49412871538803	6	4640	42	113604	39
2	218814186	2:218814186:C:T	C	T	0.00129142997320741	6	4646	2323	0	6	1	protein_coding	Transcript	CYP27A1	ENSG00000135929	ENST00000258415	missense_variant&splice_region_variant	ENSP00000258415.4:p.Arg395Cys	ENST00000258415.9:c.1183C>T	pathogenic&uncertain_significance&pathogenic/likely_pathogenic	deleterious(0)	probably_damaging(1)	NA	0.0002891	0.0004703	0.0002866	0.0003698	113568	42	102564	40	1&1&1&1	NA	NA	NA	NA	YES	33	4.960685	rs121908096&CM910105&CM984629&COSV99033441	25741868&20301583&10775536&20402754&2019602&21073839&9790667&17697869&18227423&21645175&22849591&24746394&25983621&26156051&26906304&8950197&12933951&28749476&27879219&24002088&21955034&16157755&25862734&19092443	2-218814186-C-T	2.74597060005829	3.49223897568257	6	4640	42	113526	40
16	88434279	16:88434279:C:A	C	A	0.000430477986810729	2	4646	2323	0	2	1	protein_coding	Transcript	ZNF469	ENSG00000225614	ENST00000565624	missense_variant	ENSP00000456500.2:p.Ser2270Tyr	ENST00000565624.3:c.6809C>A	uncertain_significance&pathogenic	tolerated(0.16)	benign(0.26)	NA	9.197e-05	0.0001764	5.238e-05	0.0001362	58718	8	56008	8	1	NA	NA	NA	NA	YES	12.21	1.047862	rs273585624	24895405	16-88434279-C-A	2.44035139915379	3.16063132753839	2	4644	8	58710	8
22	31621010	22:31621010:C:T	C	T	0.00129534001462162	6	4632	2316	0	6	1	protein_coding	Transcript	PISD	ENSG00000241878	ENST00000439502	missense_variant	ENSP00000391739.2:p.Arg277Gln	ENST00000439502.7:c.830G>A	pathogenic&likely_pathogenic	deleterious_low_confidence(0.01)	probably_damaging(0.997)	0.001	0.0001774	0.0003233	0.0002007	0.0003734	112494	42	101804	37	1	NA	NA	NA	NA	YES	29.1	4.243568	rs147371584	30858161	22-31621010-C-T	4.00661928432297	3.46904128179329	6	4626	42	112452	37
1	45332163	1:45332163:T:G	T	G	0.000430477986810729	2	4646	2323	0	2	1	protein_coding	Transcript	MUTYH	ENSG00000132781	ENST00000456914	splice_donor_region_variant&intron_variant	NA	ENST00000456914.7:c.849+3A>C	uncertain_significance&pathogenic	NA	NA	NA	0.0001117	0.0002205	7.557e-05	0.0001407	113720	16	102730	14	1&1&1	NA	NA	NA	NA	YES	23.3	2.922816	rs587780751&CS031781&COSV104641867	25741868&19732775&23108399&16140997&12853198&16616356&9536098&30564557&17576681&28873162&30604180&28135145&22773231&22865608&18495334&20618354&27829682&33606809&36035419	1-45332163-T-G	1.95228111932303	3.05954503774505	2	4644	16	113704	14
17	76733059	17:76733059:CCTCA:C	CCTCA	C	0.000430477986810729	2	4646	2323	0	2	1	protein_coding	Transcript	METTL23	ENSG00000181038	ENST00000341249	frameshift_variant	ENSP00000341543.5:p.His57ValfsTer11	ENST00000341249.11:c.167_170del	likely_pathogenic&pathogenic	NA	NA	NA	9.199e-05	4.41e-05	9.298e-05	0.0001407	106602	15	96632	14	1	HC	NA	NA	PERCENTILE:0.296684118673647&GERP_DIST:124.659348261356&BP_DIST:404&DIST_FROM_LAST_EXON:239&50_BP_RULE:PASS&ANN_ORF:1454.88&MAX_ORF:1454.88	YES	31	4.685709	rs587777644	24501276	17-76733059-CCTCA-C	9.76140559661517	3.05954503774505	2	4644	15	106587	14
1	162754625	1:162754625:C:G	C	G	0.000430477986810729	2	4646	2323	0	2	1	protein_coding	Transcript	DDR2	ENSG00000162733	ENST00000367921	missense_variant&splice_region_variant	ENSP00000356898.3:p.Leu63Val	ENST00000367921.8:c.187C>G	not_provided&uncertain_significance&likely_pathogenic	deleterious_low_confidence(0)	NA	0.001	5.914e-05	0.0001029	6.776e-05	0.0001413	113218	16	102204	15	1&1	NA	NA	NA	NA	YES	23.8	3.17004	rs144594252&COSV63371152	22328973&25376516	1-162754625-C-G	4.1834595414065	3.04655333907098	2	4644	16	113202	15
14	66508555	14:66508555:A:T	A	T	0.00107619003392756	5	4646	2323	0	5	1	protein_coding	Transcript	GPHN	ENSG00000171723	ENST00000478722	missense_variant	ENSP00000417901.1:p.Asn10Tyr	ENST00000478722.6:c.28A>T	uncertain_significance&pathogenic	deleterious_low_confidence(0)	probably_damaging(0.994)	NA	0.0001644	0.0002942	0.0001869	0.0003165	113756	36	102746	35	1&1&1	NA	NA	NA	NA	YES	28.5	4.187273	rs121908539&CM033386&COSV100015653	20301437&12684523	14-66508555-A-T	3.65802186923032	3.40028446738566	5	4641	36	113720	35
17	81934326	17:81934326:C:T	C	T	0.000430477986810729	2	4646	2323	0	2	1	protein_coding	Transcript	PYCR1	ENSG00000183010	ENST00000329875	missense_variant&splice_region_variant	ENSP00000328858.8:p.Arg266Gln	ENST00000329875.13:c.797G>A	pathogenic	deleterious(0.01)	benign(0.036)	NA	7.226e-05	0.0001617	7.667e-05	0.0001433	111656	16	102132	12	1&1&1	NA	NA	NA	NA	YES	33	5.261113	rs121918374&CS095503&COSV100321479	18304158&19648921&19576563&24035636&26516448&33125268&28294978	17-81934326-C-T	2.66220152634959	3.00403340412232	2	4644	16	111640	12
2	55647430	2:55647430:C:A	C	A	0.00153981999028474	7	4546	2273	0	7	1	protein_coding	Transcript	PNPT1	ENSG00000138035	ENST00000447944	missense_variant	ENSP00000400646.2:p.Ala507Ser	ENST00000447944.7:c.1519G>T	uncertain_significance&pathogenic&pathogenic/likely_pathogenic&likely_pathogenic	tolerated(0.05)	probably_damaging(0.916)	NA	0.0002567	0.0005441	0.0002073	0.000449	113574	51	102558	43	1&1	NA	NA	NA	NA	YES	23.4	3.014533	rs143712760&CM1414828	25457163&30046113&30831263&11080643&31752325&25326635&32313153	2-55647430-C-A	2.83003122640092	3.4294431854894	7	4539	51	113523	43
7	117559594	7:117559594:T:G	T	G	0.00645717000588775	30	4646	2323	0	30	1	protein_coding	Transcript	CFTR	ENSG00000001626	ENST00000003084	missense_variant	ENSP00000003084.6:p.Phe508Cys	ENST00000003084.11:c.1523T>G	uncertain_significance&conflicting_interpretations_of_pathogenicity&pathogenic&likely_benign	deleterious_low_confidence(0)	probably_damaging(1)	0.003	0.0009148	0.001726	0.0009366	0.001822	110850	202	100158	169	1&1&1	NA	NA	NA	NA	YES	29.1	4.242148	rs74571530&CM900048&CM983556	25741868&24033266&23757202&22975760&9272157&22658665&1284535&22020151&18716917&24451227&1977306&19092444&7682884&1384326&27171515&26900683&7508183&16484308&23716676&24631642&24418186&26538069&7686336&25287046&23846440&15619635&29805046&9108869	7-117559594-T-G	3.74111819576347	3.54400110092632	30	4616	202	110648	169
2	178563378	2:178563378:G:T	G	T	0.000645717023871839	3	4646	2323	0	3	1	protein_coding	Transcript	TTN	ENSG00000155657	ENST00000589042	missense_variant	ENSP00000467141.1:p.Ser27585Tyr	ENST00000589042.5:c.82754C>A	uncertain_significance&conflicting_interpretations_of_pathogenicity&likely_pathogenic	NA	NA	NA	9.209e-05	0.0001912	9.272e-05	0.0002053	112036	23	101102	21	1	NA	NA	NA	NA	YES	23.8	3.182172	rs72648215	24033266	2-178563378-G-T	3.37718108719581	3.14523635592713	3	4643	23	112013	21
3	49723632	3:49723632:G:A	G	A	0.000219491004827432	1	4556	2278	0	1	1	protein_coding	Transcript	GMPPB	ENSG00000173540	ENST00000308388	missense_variant	ENSP00000311130.6:p.Pro32Leu	ENST00000308388.7:c.95C>T	uncertain_significance&pathogenic	deleterious_low_confidence(0)	probably_damaging(0.995)	NA	6.567e-06	1.47e-05	8.002e-05	8.735e-05	103038	9	92138	8	1&1&1	NA	NA	NA	NA	YES	31	4.400908	rs397509426&CM136496&COSV105157022	23768512&19901254&28554332&25681410	3-49723632-G-A	14.9313608726144	2.51277624301583	1	4555	9	103029	8
10	25954875	10:25954875:A:C	A	C	0.00408953987061977	19	4646	2323	0	19	1	protein_coding	Transcript	MYO3A	ENSG00000095777	ENST00000642920	missense_variant&splice_region_variant	ENSP00000495965.1:p.Asp57Ala	ENST00000642920.2:c.170A>C	likely_pathogenic&uncertain_significance	deleterious_low_confidence(0)	probably_damaging(0.996)	0.002	0.0009534	0.001441	0.0007259	0.001192	113244	135	102232	123	1	NA	NA	NA	NA	YES	32	4.682493	rs146511800	24033266	10-25954875-A-C	2.8379874188895	3.43082203911055	19	4627	135	113109	123
2	218661153	2:218661153:C:T	C	T	0.000645717023871839	3	4646	2323	0	3	1	protein_coding	Transcript	BCS1L	ENSG00000074582	ENST00000359273	stop_gained	ENSP00000352219.3:p.Arg56Ter	ENST00000359273.8:c.166C>T	pathogenic	NA	NA	0	0.0002825	0.0002793	0.000167	0.000211	113746	24	102734	23	1&1	HC	NA	NA	PERCENTILE:0.131746031746032&GERP_DIST:1138.07761421204&BP_DIST:1088&DIST_FROM_LAST_EXON:836&50_BP_RULE:PASS&ANN_ORF:2123.33&MAX_ORF:2123.33	YES	36	6.627715	rs121908576&CM022763	25741868&12215968&12910490&19508421&19389488&20518024&22277166&17314340&19162478&25895478	2-218661153-C-T	2.31191200813405	3.06027025531677	3	4643	24	113722	23
5	140698056	5:140698056:G:A	G	A	0.000215238993405364	1	4646	2323	0	1	1	protein_coding	Transcript	HARS2	ENSG00000112855	ENST00000230771	missense_variant	ENSP00000230771.3:p.Arg480His	ENST00000230771.9:c.1439G>A	pathogenic&likely_pathogenic	deleterious_low_confidence(0)	probably_damaging(0.998)	NA	4.598e-05	0.0001029	7.954e-05	8.792e-05	113736	10	102726	6	1&1	NA	NA	NA	NA	YES	27.3	4.043121	rs200089613&COSV51227467	24033266	5-140698056-G-A	2.09172977070325	2.44812321889632	1	4645	10	113726	6
9	132298270	9:132298270:T:G	T	G	0.000215238993405364	1	4646	2323	0	1	1	protein_coding	Transcript	SETX	ENSG00000107290	ENST00000224140	missense_variant	ENSP00000224140.5:p.Gln1864Pro	ENST00000224140.6:c.5591A>C	uncertain_significance&likely_pathogenic	deleterious(0)	possibly_damaging(0.554)	NA	3.943e-05	8.819e-05	3.978e-05	8.795e-05	113696	10	102690	9	1	NA	NA	NA	NA	YES	25.4	3.69912	rs375747001	NA	9-132298270-T-G	2.4406281143595	2.44728815696833	1	4645	10	113686	9
14	96855330	14:96855330:C:T	C	T	0.000215238993405364	1	4646	2323	0	1	1	protein_coding	Transcript	VRK1	ENSG00000100749	ENST00000216639	missense_variant	ENSP00000216639.3:p.Thr228Met	ENST00000216639.8:c.683C>T	uncertain_significance&likely_pathogenic	deleterious(0)	NA	NA	3.944e-05	8.819e-05	5.57e-05	8.797e-05	113680	10	102666	10	1	NA	NA	NA	NA	YES	27	4.005502	rs146113610	NA	14-96855330-C-T	2.4406281143595	2.44673176543554	1	4645	10	113670	10
5	128338975	5:128338975:C:T	C	T	0.000215238993405364	1	4646	2323	0	1	1	protein_coding	Transcript	FBN2	ENSG00000138829	ENST00000262464	missense_variant	ENSP00000262464.4:p.Glu1144Lys	ENST00000262464.9:c.3430G>A	uncertain_significance&pathogenic	deleterious_low_confidence(0.01)	benign(0.03)	NA	1.972e-05	4.41e-05	4.376e-05	8.797e-05	113678	10	102668	9	1&1&1&1	NA	NA	NA	NA	YES	22.6	2.585801	rs200060005&CM1412995&COSV52489870&COSV52518440	24899048	5-128338975-C-T	4.88070279830758	2.44673176543554	1	4645	10	113668	9
16	56872459	16:56872459:C:T	C	T	0.000215238993405364	1	4646	2323	0	1	1	protein_coding	Transcript	SLC12A3	ENSG00000070915	ENST00000563236	missense_variant	ENSP00000456149.2:p.Arg321Trp	ENST00000563236.6:c.961C>T	likely_pathogenic	deleterious_low_confidence(0)	benign(0.021)	NA	9.855e-05	0.0001911	7.567e-05	8.8e-05	113636	10	102678	9	1&1	NA	NA	NA	NA	YES	23.9	3.218729	rs150046661&CM014398	23328711&11168953&31672324	16-56872459-C-T	1.12631603037867	2.44589765233369	1	4645	10	113626	9
14	75048269	14:75048269:T:G	T	G	0.000215238993405364	1	4646	2323	0	1	1	protein_coding	Transcript	MLH3	ENSG00000119684	ENST00000355774	missense_variant	ENSP00000348020.2:p.Ser463Arg	ENST00000355774.7:c.1387A>C	uncertain_significance&likely_pathogenic	tolerated(0.14)	benign(0.402)	NA	2.627e-05	5.879e-05	3.982e-05	8.801e-05	113624	10	102612	10	1	NA	NA	NA	NA	YES	15.29	1.430532	rs138974583	34480478	14-75048269-T-G	3.66114974324485	2.44561974099948	1	4645	10	113614	10
12	102844356	12:102844356:A:G	A	G	0.000215238993405364	1	4646	2323	0	1	1	protein_coding	Transcript	PAH	ENSG00000171759	ENST00000553106	missense_variant	ENSP00000448059.1:p.Ser349Pro	ENST00000553106.6:c.1045T>C	pathogenic/likely_pathogenic&pathogenic	deleterious(0)	probably_damaging(0.996)	0	8.54e-05	0.0001323	6.768e-05	8.801e-05	113618	10	102606	8	1&1&1	NA	NA	NA	NA	YES	29.9	4.343844	rs62508646&CM056673&CM910293	23757202&22975760&8830172&10479481&21953985&16256386&17096675&17935162&23500595&9781015&22513348&8268925&18294361&8659548&26666653&23514811&1301193&2063869&7860062&8095248&24941924&27121329&24705691&9399896&30050108&29499199	12-102844356-A-G	1.62690093276919	2.44561974099948	1	4645	10	113608	8
1	94098928	1:94098928:G:A	G	A	0.000215238993405364	1	4646	2323	0	1	1	protein_coding	Transcript	ABCA4	ENSG00000198691	ENST00000370225	missense_variant	ENSP00000359245.3:p.Arg212Cys	ENST00000370225.4:c.634C>T	pathogenic&pathogenic/likely_pathogenic&likely_pathogenic	deleterious_low_confidence(0.03)	probably_damaging(0.95)	NA	7.228e-05	5.879e-05	0.0001119	8.815e-05	113446	10	102480	9	1&1&1	NA	NA	NA	NA	YES	26.3	3.885874	rs61750200&CM980004&COSV64673787	9781034&22264887&25283059&26161775&11385708&25312043&11017087&25082885&16546111&9503029&10711710&29555955&29925512&28559085&30718709&28224992&33546218&30093795&10458172&29303961&34807235	1-94098928-G-A	3.66114974324485	2.44173560301037	1	4645	10	113436	9
6	70281388	6:70281388:A:T	A	T	0.000430849002441391	2	4642	2321	0	2	1	protein_coding	Transcript	COL9A1	ENSG00000112280	ENST00000357250	splice_donor_variant	NA	ENST00000357250.11:c.876+2T>A	conflicting_interpretations_of_pathogenicity&pathogenic	NA	NA	NA	0.0001261	0.0002366	6.782e-05	0.0001501	113278	17	102438	15	1&1	HC	NA	NA	INTRON_SIZE:350	YES	34	5.490134	rs149830493&CS171751	27959697&16909383&21421862&16199547	6-70281388-A-T	1.82100170093572	2.87041307422646	2	4640	17	113261	15
7	117534295	7:117534295:G:A	G	A	0.00107619003392756	5	4646	2323	0	5	1	protein_coding	Transcript	CFTR	ENSG00000001626	ENST00000003084	missense_variant	ENSP00000003084.6:p.Arg170His	ENST00000003084.11:c.509G>A	uncertain_significance&pathogenic&conflicting_interpretations_of_pathogenicity	deleterious_low_confidence(0)	probably_damaging(0.96)	NA	0.0004342	0.0003823	0.0004992	0.0003354	113288	38	102336	33	1&1&1	NA	NA	NA	NA	YES	29.9	4.345462	rs1800079&CM015353&COSV104520322	25525159&26199320&21520337&32143663&20059485&17329263&16436643&23276700&23420618&20021716&26708955&16049310&25033378&16189704&10834512&17662673&10605524&18716917&16193325&27214204&10746558&15536480&18685558&21388895&11924117&18455968&29589582&19812525&21068670&21429822&26437683&16251901&27171515&16244288&17448246&15463866&30805437&16617247&27728908&29805046&19883345&33577586&32387800&33922413&333…	7-117534295-G-A	2.81504063282124	3.20867630866893	5	4641	38	113250	33
4	47936954	4:47936954:G:A	G	A	0.000215238993405364	1	4646	2323	0	1	1	protein_coding	Transcript	CNGA1	ENSG00000198515	ENST00000514170	stop_gained	ENSP00000426862.3:p.Arg510Ter	ENST00000514170.7:c.1528C>T	pathogenic&likely_pathogenic	NA	NA	NA	5.263e-05	4.411e-05	5.219e-05	8.854e-05	112942	10	101926	7	1&1	HC	NA	NA	PERCENTILE:0.741387675885492&GERP_DIST:1719.47976875305&BP_DIST:533&DIST_FROM_LAST_EXON:-875&50_BP_RULE:FAIL&ANN_ORF:8955.53&MAX_ORF:8955.53	YES	37	6.989029	rs199584830&CM159650	24154662&7479749&26306921&30337596&25611614	4-47936954-G-A	4.87959631388267	2.43098027338338	1	4645	10	112932	7
17	75836338	17:75836338:C:T	C	T	0.000430477986810729	2	4646	2323	0	2	1	protein_coding	Transcript	UNC13D	ENSG00000092929	ENST00000207549	splice_donor_variant	NA	ENST00000207549.9:c.1389+1G>A	pathogenic	NA	NA	NA	5.911e-05	0.0001323	7.199e-05	0.0001507	112824	17	102508	14	1&1	HC	NA	NA	INTRON_SIZE:82	YES	33	4.83885	rs777759523&CS033139	16278825&14622600&18492689&19704116&21248318&25573973&16199547	17-75836338-C-T	3.25380186553839	2.85652280564518	2	4644	17	112807	14
16	70479230	16:70479230:A:C	A	C	0.000215238993405364	1	4646	2323	0	1	1	protein_coding	Transcript	FCSK	ENSG00000157353	ENST00000288078	missense_variant	ENSP00000288078.6:p.Lys994Gln	ENST00000288078.11:c.2980A>C	pathogenic	deleterious(0)	probably_damaging(0.999)	0.001	0.0001971	0.0002205	0.000245	8.865e-05	112808	10	102010	8	1	NA	NA	NA	NA	YES	27.8	4.10734	rs199515460	30503518	16-70479230-A-C	0.976140559661517	2.42796382859971	1	4645	10	112798	8
14	92004894	14:92004894:G:A	G	A	0.000215238993405364	1	4646	2323	0	1	1	protein_coding	Transcript	TRIP11	ENSG00000100815	ENST00000267622	stop_gained	ENSP00000267622.4:p.Arg1028Ter	ENST00000267622.8:c.3082C>T	likely_pathogenic	NA	NA	NA	6.573e-05	0.000147	4.401e-05	8.872e-05	112708	10	101770	10	1&1&1	HC	NA	NA	PERCENTILE:0.518855218855219&GERP_DIST:9.01596752405172&BP_DIST:2848&DIST_FROM_LAST_EXON:2628&50_BP_RULE:PASS&ANN_ORF:13090.7&MAX_ORF:13090.7	YES	37	7.32923	rs149562813&CM100908&COSV50918301	20089971	14-92004894-G-A	1.46421083949228	2.42604816732827	1	4645	10	112698	10
10	101010781	10:101010781:CT:C	CT	C	0.00172190996818244	8	4646	2323	0	8	1	protein_coding	Transcript	PDZD7	ENSG00000186862	ENST00000619208	frameshift_variant	ENSP00000480489.1:p.Ser703ValfsTer20	ENST00000619208.6:c.2107del	likely_pathogenic&pathogenic	NA	NA	NA	0.0002695	0.000397	0.0003052	0.0005219	49822	26	49736	26	1&1	HC	NA	NA	PERCENTILE:0.679239200515796&GERP_DIST:-852.214661097526&BP_DIST:993&DIST_FROM_LAST_EXON:610&50_BP_RULE:PASS&ANN_ORF:1137.52&MAX_ORF:1137.52	YES	21.2	2.364479	rs397516633&CD161987	24033266&20440071&26849169	10-101010781-CT-C	4.33730470574923	3.29931015171957	8	4638	26	49796	26
3	9448583	3:9448583:C:T	C	T	0.000431405991548672	2	4636	2318	0	2	1	protein_coding	Transcript	SETD5	ENSG00000168137	ENST00000402198	missense_variant	ENSP00000385852.2:p.Arg767Cys	ENST00000402198.7:c.2299C>T	uncertain_significance&likely_pathogenic	deleterious_low_confidence(0)	probably_damaging(0.99)	0.001	9.859e-05	0.0001911	8.137e-05	0.0001527	111330	17	100444	15	1	NA	NA	NA	NA	YES	25.3	3.671468	rs183911558	NA	3-9448583-C-T	2.25748818183502	2.82518658512556	2	4634	17	111313	15
[truncated: 2,118 more rows]
[truncated: 14 more columns]
